# Supplementary material for: DART-ID increases single-cell proteome coverage
Source: PLoS Comput Biol. 2019 Jul 1;15(7):e1007082. doi: 10.1371/journal.pcbi.1007082 (PMC6625733; doi:10.1371/journal.pcbi.1007082)
Supplement: S1 File — A optional HTML report generated by the dart_id Python script. The report gives a summary of the alignment for each experiment, as well as a broad overview of the performance of the run as a whole, by showing aggregate increases in PSMs at a chosen confidence threshold. (ZIP) [file pcbi.1007082.s001.zip]

Archive with 236 entries (234 files):
- DART-ID_SCoPE-MS_Report/
- DART-ID_SCoPE-MS_Report/figures.html
- DART-ID_SCoPE-MS_Report/figures/
- DART-ID_SCoPE-MS_Report/figures/alignment_0_180320S_QC_SQC67A4.png
- DART-ID_SCoPE-MS_Report/figures/alignment_1_180320S_QC_SQC67A7.png
- DART-ID_SCoPE-MS_Report/figures/alignment_2_180320S_QC_SQC67A8.png
- DART-ID_SCoPE-MS_Report/figures/alignment_4_180320S_QC_SQC67C8.png
- DART-ID_SCoPE-MS_Report/figures/alignment_3_180320S_QC_SQC67B8.png
- DART-ID_SCoPE-MS_Report/figures/alignment_5_180320S_QC_SQC67D8.png
- DART-ID_SCoPE-MS_Report/figures/alignment_6_180320S_QC_SQC67E8.png
- DART-ID_SCoPE-MS_Report/figures/alignment_7_180320S_QC_SQC67F8.png
- DART-ID_SCoPE-MS_Report/figures/alignment_9_180324S_QC_SQC67C10.png
- DART-ID_SCoPE-MS_Report/figures/alignment_10_180324S_QC_SQC67C11.png
- DART-ID_SCoPE-MS_Report/figures/alignment_8_180324S_QC_SQC67A9.png
- DART-ID_SCoPE-MS_Report/figures/alignment_11_180324S_QC_SQC67C12.png
- DART-ID_SCoPE-MS_Report/figures/alignment_12_180324S_QC_SQC67C9.png
- DART-ID_SCoPE-MS_Report/figures/alignment_13_180324S_QC_SQC67E9.png
- DART-ID_SCoPE-MS_Report/figures/alignment_14_180324S_QC_SQC68A1.png
- DART-ID_SCoPE-MS_Report/figures/alignment_15_180324S_QC_SQC68B1.png
- DART-ID_SCoPE-MS_Report/figures/alignment_16_180324S_QC_SQC68C1.png
- DART-ID_SCoPE-MS_Report/figures/alignment_17_180324S_QC_SQC68C2.png
- DART-ID_SCoPE-MS_Report/figures/alignment_19_180324S_QC_SQC68F1.png
- DART-ID_SCoPE-MS_Report/figures/alignment_20_180324S_QC_SQC68F2.png
- DART-ID_SCoPE-MS_Report/figures/alignment_18_180324S_QC_SQC68C3.png
- DART-ID_SCoPE-MS_Report/figures/alignment_21_180324S_QC_SQC68F3.png
- DART-ID_SCoPE-MS_Report/figures/alignment_22_180324S_QC_SQC69A.png
- DART-ID_SCoPE-MS_Report/figures/alignment_24_180324S_QC_SQC69C.png
- DART-ID_SCoPE-MS_Report/figures/alignment_23_180324S_QC_SQC69B.png
- DART-ID_SCoPE-MS_Report/figures/alignment_25_180324S_QC_SQC69D.png
- DART-ID_SCoPE-MS_Report/figures/alignment_27_180324S_QC_SQC69F.png
- DART-ID_SCoPE-MS_Report/figures/alignment_26_180324S_QC_SQC69E.png
- DART-ID_SCoPE-MS_Report/figures/alignment_30_180324S_QC_SQC70B.png
- DART-ID_SCoPE-MS_Report/figures/alignment_29_180324S_QC_SQC70A.png
- DART-ID_SCoPE-MS_Report/figures/alignment_28_180324S_QC_SQC69G.png
- DART-ID_SCoPE-MS_Report/figures/alignment_32_180324S_QC_SQC70D_20180330082946.png
- DART-ID_SCoPE-MS_Report/figures/alignment_31_180324S_QC_SQC70C.png
- DART-ID_SCoPE-MS_Report/figures/alignment_35_180324S_QC_SQC71B.png
- DART-ID_SCoPE-MS_Report/figures/alignment_34_180324S_QC_SQC71A.png
- DART-ID_SCoPE-MS_Report/figures/alignment_33_180324S_QC_SQC70E.png
- DART-ID_SCoPE-MS_Report/figures/alignment_36_180324S_QC_SQC71C.png
- DART-ID_SCoPE-MS_Report/figures/alignment_37_180324S_QC_SQC71D.png
- DART-ID_SCoPE-MS_Report/figures/alignment_40_180402S_QC_SQC72A1.png
- DART-ID_SCoPE-MS_Report/figures/alignment_39_180324S_QC_SQC71E2.png
- DART-ID_SCoPE-MS_Report/figures/alignment_38_180324S_QC_SQC71D2.png
- DART-ID_SCoPE-MS_Report/figures/alignment_42_180402S_QC_SQC72A3.png
- DART-ID_SCoPE-MS_Report/figures/alignment_41_180402S_QC_SQC72A2.png
- DART-ID_SCoPE-MS_Report/figures/alignment_43_180402S_QC_SQC72A4.png
- DART-ID_SCoPE-MS_Report/figures/alignment_44_180402S_QC_SQC72B1.png
- DART-ID_SCoPE-MS_Report/figures/alignment_46_180402S_QC_SQC72B11.png
- DART-ID_SCoPE-MS_Report/figures/alignment_45_180402S_QC_SQC72B10.png
- DART-ID_SCoPE-MS_Report/figures/alignment_48_180402S_QC_SQC72B2.png
- DART-ID_SCoPE-MS_Report/figures/alignment_47_180402S_QC_SQC72B12.png
- DART-ID_SCoPE-MS_Report/figures/alignment_51_180402S_QC_SQC72B5.png
- DART-ID_SCoPE-MS_Report/figures/alignment_50_180402S_QC_SQC72B4.png
- DART-ID_SCoPE-MS_Report/figures/alignment_49_180402S_QC_SQC72B3.png
- DART-ID_SCoPE-MS_Report/figures/alignment_53_180402S_QC_SQC72B7.png
- DART-ID_SCoPE-MS_Report/figures/alignment_52_180402S_QC_SQC72B6.png
- DART-ID_SCoPE-MS_Report/figures/alignment_55_180402S_QC_SQC72B9.png
- DART-ID_SCoPE-MS_Report/figures/alignment_56_180402S_QC_SQC72C1.png
- DART-ID_SCoPE-MS_Report/figures/alignment_54_180402S_QC_SQC72B8.png
- DART-ID_SCoPE-MS_Report/figures/alignment_57_180402S_QC_SQC72C2.png
- DART-ID_SCoPE-MS_Report/figures/alignment_58_180402S_QC_SQC72C3.png
- DART-ID_SCoPE-MS_Report/figures/alignment_60_180402S_QC_SQC72C5.png
- DART-ID_SCoPE-MS_Report/figures/alignment_59_180402S_QC_SQC72C4.png
- DART-ID_SCoPE-MS_Report/figures/alignment_61_180402S_QC_SQC72C6.png
- DART-ID_SCoPE-MS_Report/figures/alignment_63_180402S_QC_SQC72C8.png
- DART-ID_SCoPE-MS_Report/figures/alignment_62_180402S_QC_SQC72C7.png
- DART-ID_SCoPE-MS_Report/figures/alignment_64_180402S_QC_SQC73A1.png
- DART-ID_SCoPE-MS_Report/figures/alignment_65_180402S_QC_SQC73A2.png
- DART-ID_SCoPE-MS_Report/figures/alignment_66_180406S_QC_SQC74A.png
- DART-ID_SCoPE-MS_Report/figures/alignment_67_180406S_QC_SQC74B.png
- DART-ID_SCoPE-MS_Report/figures/alignment_68_180406S_QC_SQC74B2.png
- DART-ID_SCoPE-MS_Report/figures/alignment_70_180406S_QC_SQC74D.png
- DART-ID_SCoPE-MS_Report/figures/alignment_71_180406S_QC_SQC74D2.png
- DART-ID_SCoPE-MS_Report/figures/alignment_69_180406S_QC_SQC74C.png
- DART-ID_SCoPE-MS_Report/figures/alignment_73_180406S_QC_SQC74F.png
- DART-ID_SCoPE-MS_Report/figures/alignment_72_180406S_QC_SQC74E.png
- DART-ID_SCoPE-MS_Report/figures/alignment_76_180406S_QC_SQC74I.png
- DART-ID_SCoPE-MS_Report/figures/alignment_74_180406S_QC_SQC74G.png
- DART-ID_SCoPE-MS_Report/figures/alignment_75_180406S_QC_SQC74H.png
- DART-ID_SCoPE-MS_Report/figures/alignment_77_180406S_QC_SQC74J.png
- DART-ID_SCoPE-MS_Report/figures/alignment_78_180406S_QC_SQC74K.png
- DART-ID_SCoPE-MS_Report/figures/alignment_79_180406S_QC_SQC74L.png
- DART-ID_SCoPE-MS_Report/figures/alignment_81_180408S_QC_SQC75B.png
- DART-ID_SCoPE-MS_Report/figures/alignment_80_180408S_QC_SQC75A.png
- DART-ID_SCoPE-MS_Report/figures/alignment_82_180409S_QC_SQC76A.png
- DART-ID_SCoPE-MS_Report/figures/alignment_83_180409S_QC_SQC76B.png
- DART-ID_SCoPE-MS_Report/figures/alignment_86_180409S_QC_SQC76E.png
- DART-ID_SCoPE-MS_Report/figures/alignment_84_180409S_QC_SQC76C.png
- DART-ID_SCoPE-MS_Report/figures/alignment_85_180409S_QC_SQC76D.png
- DART-ID_SCoPE-MS_Report/figures/alignment_87_180409S_QC_SQC76F.png
- DART-ID_SCoPE-MS_Report/figures/alignment_88_180409S_QC_SQC76G.png
- DART-ID_SCoPE-MS_Report/figures/alignment_90_180411S_QC_SQC77A2.png
- DART-ID_SCoPE-MS_Report/figures/alignment_91_180411S_QC_SQC77B.png
- DART-ID_SCoPE-MS_Report/figures/alignment_89_180411S_QC_SQC77A.png
- DART-ID_SCoPE-MS_Report/figures/alignment_93_180411S_QC_SQC77C.png
- DART-ID_SCoPE-MS_Report/figures/alignment_92_180411S_QC_SQC77B2.png
- DART-ID_SCoPE-MS_Report/figures/alignment_95_180413S_X_FP18A.png
- DART-ID_SCoPE-MS_Report/figures/alignment_94_180411S_QC_SQC77D.png
- DART-ID_SCoPE-MS_Report/figures/alignment_96_180413S_X_FP18B.png
- DART-ID_SCoPE-MS_Report/figures/alignment_97_180413S_X_FP18C.png
- DART-ID_SCoPE-MS_Report/figures/alignment_99_180413S_X_FP18E.png
- DART-ID_SCoPE-MS_Report/figures/alignment_98_180413S_X_FP18D.png
- DART-ID_SCoPE-MS_Report/figures/alignment_101_180413S_X_FP18G.png
- DART-ID_SCoPE-MS_Report/figures/alignment_100_180413S_X_FP18F.png
- DART-ID_SCoPE-MS_Report/figures/alignment_102_180413S_X_FP18H.png
- DART-ID_SCoPE-MS_Report/figures/alignment_103_180413S_X_FP18I.png
- DART-ID_SCoPE-MS_Report/figures/alignment_106_180416S_QC_SQC78A1.png
- DART-ID_SCoPE-MS_Report/figures/alignment_105_180413S_X_FP18K.png
- DART-ID_SCoPE-MS_Report/figures/alignment_104_180413S_X_FP18J.png
- DART-ID_SCoPE-MS_Report/figures/alignment_107_180417S_QC_SQC78A2.png
- DART-ID_SCoPE-MS_Report/figures/alignment_108_180417S_X_QC40F_trgA.png
- DART-ID_SCoPE-MS_Report/figures/alignment_109_180417S_X_QC40F_trgA_IncOn.png
- DART-ID_SCoPE-MS_Report/figures/alignment_110_180420S_QC_SQC79A.png
- DART-ID_SCoPE-MS_Report/figures/alignment_111_180420S_QC_SQC79A_Gl.png
- DART-ID_SCoPE-MS_Report/figures/alignment_112_180420S_QC_SQC79A_SS.png
- DART-ID_SCoPE-MS_Report/figures/alignment_113_180420S_QC_SQC79B.png
- DART-ID_SCoPE-MS_Report/figures/alignment_115_180420S_QC_SQC79D.png
- DART-ID_SCoPE-MS_Report/figures/alignment_116_180420S_QC_SQC79E.png
- DART-ID_SCoPE-MS_Report/figures/alignment_114_180420S_QC_SQC79C.png
- DART-ID_SCoPE-MS_Report/figures/alignment_119_180420S_QC_SQC80B.png
- DART-ID_SCoPE-MS_Report/figures/alignment_117_180420S_QC_SQC79F.png
- DART-ID_SCoPE-MS_Report/figures/alignment_118_180420S_QC_SQC79G.png
- DART-ID_SCoPE-MS_Report/figures/alignment_121_180420S_QC_SQC80D.png
- DART-ID_SCoPE-MS_Report/figures/alignment_120_180420S_QC_SQC80C.png
- DART-ID_SCoPE-MS_Report/figures/alignment_122_180420S_QC_SQC80E.png
- DART-ID_SCoPE-MS_Report/figures/alignment_123_180420S_QC_SQC80F.png
- DART-ID_SCoPE-MS_Report/figures/alignment_124_180420S_QC_SQC80G.png
- DART-ID_SCoPE-MS_Report/figures/alignment_126_180424S_QC_SQC81B.png
- DART-ID_SCoPE-MS_Report/figures/alignment_125_180424S_QC_SQC81A.png
- DART-ID_SCoPE-MS_Report/figures/alignment_127_180424S_QC_SQC81C.png
- DART-ID_SCoPE-MS_Report/figures/alignment_128_180424S_X_IFN6H.png
- DART-ID_SCoPE-MS_Report/figures/alignment_129_180424S_X_IFN6I.png
- DART-ID_SCoPE-MS_Report/figures/alignment_130_180424S_X_IFN6J.png
- DART-ID_SCoPE-MS_Report/figures/alignment_131_180424S_X_IFN6K.png
- DART-ID_SCoPE-MS_Report/figures/alignment_132_180502S_QC_SQC82A.png
- DART-ID_SCoPE-MS_Report/figures/alignment_133_180502S_QC_SQC82A2.png
- DART-ID_SCoPE-MS_Report/figures/alignment_136_180502S_QC_SQC82D.png
- DART-ID_SCoPE-MS_Report/figures/alignment_134_180502S_QC_SQC82B.png
- DART-ID_SCoPE-MS_Report/figures/alignment_135_180502S_QC_SQC82C.png
- DART-ID_SCoPE-MS_Report/figures/alignment_138_180502S_QC_SQC82F.png
- DART-ID_SCoPE-MS_Report/figures/alignment_137_180502S_QC_SQC82E.png
- DART-ID_SCoPE-MS_Report/figures/alignment_141_180502S_QC_SQC82I.png
- DART-ID_SCoPE-MS_Report/figures/alignment_139_180502S_QC_SQC82G.png
- DART-ID_SCoPE-MS_Report/figures/alignment_140_180502S_QC_SQC82H.png
- DART-ID_SCoPE-MS_Report/figures/alignment_142_180503S_QC_SQC83A.png
- DART-ID_SCoPE-MS_Report/figures/alignment_143_180503S_QC_SQC83B.png
- DART-ID_SCoPE-MS_Report/figures/alignment_146_180503S_QC_SQC84B.png
- DART-ID_SCoPE-MS_Report/figures/alignment_144_180503S_QC_SQC84A.png
- DART-ID_SCoPE-MS_Report/figures/alignment_145_180503S_QC_SQC84A2.png
- DART-ID_SCoPE-MS_Report/figures/alignment_148_180503S_QC_SQC85A2.png
- DART-ID_SCoPE-MS_Report/figures/alignment_147_180503S_QC_SQC85A1.png
- DART-ID_SCoPE-MS_Report/figures/alignment_149_180503S_QC_SQC85A3.png
- DART-ID_SCoPE-MS_Report/figures/alignment_151_180503S_QC_SQC85B2.png
- DART-ID_SCoPE-MS_Report/figures/alignment_150_180503S_QC_SQC85B1.png
- DART-ID_SCoPE-MS_Report/figures/alignment_153_180503S_QC_SQC86A.png
- DART-ID_SCoPE-MS_Report/figures/alignment_152_180503S_QC_SQC85B3.png
- DART-ID_SCoPE-MS_Report/figures/alignment_154_180503S_QC_SQC86B.png
- DART-ID_SCoPE-MS_Report/figures/alignment_156_180508S_QC_SQC87A1.png
- DART-ID_SCoPE-MS_Report/figures/alignment_155_180503S_QC_SQC86C.png
- DART-ID_SCoPE-MS_Report/figures/alignment_158_180508S_QC_SQC87A2.png
- DART-ID_SCoPE-MS_Report/figures/alignment_157_180508S_QC_SQC87A10.png
- DART-ID_SCoPE-MS_Report/figures/alignment_161_180508S_QC_SQC87A5.png
- DART-ID_SCoPE-MS_Report/figures/alignment_160_180508S_QC_SQC87A4.png
- DART-ID_SCoPE-MS_Report/figures/alignment_159_180508S_QC_SQC87A3.png
- DART-ID_SCoPE-MS_Report/figures/alignment_163_180508S_QC_SQC87A7.png
- DART-ID_SCoPE-MS_Report/figures/alignment_162_180508S_QC_SQC87A6.png
- DART-ID_SCoPE-MS_Report/figures/alignment_165_180508S_QC_SQC87A9.png
- DART-ID_SCoPE-MS_Report/figures/alignment_166_180508S_QC_SQC87C1.png
- DART-ID_SCoPE-MS_Report/figures/alignment_164_180508S_QC_SQC87A8.png
- DART-ID_SCoPE-MS_Report/figures/alignment_169_180508S_QC_SQC87C3.png
- DART-ID_SCoPE-MS_Report/figures/alignment_168_180508S_QC_SQC87C2.png
- DART-ID_SCoPE-MS_Report/figures/alignment_167_180508S_QC_SQC87C10.png
- DART-ID_SCoPE-MS_Report/figures/alignment_170_180508S_QC_SQC87C4.png
- DART-ID_SCoPE-MS_Report/figures/alignment_171_180508S_QC_SQC87C5.png
- DART-ID_SCoPE-MS_Report/figures/alignment_172_180508S_QC_SQC87C6.png
- DART-ID_SCoPE-MS_Report/figures/alignment_174_180508S_QC_SQC87C8.png
- DART-ID_SCoPE-MS_Report/figures/alignment_173_180508S_QC_SQC87C7.png
- DART-ID_SCoPE-MS_Report/figures/alignment_175_180508S_QC_SQC87C9.png
- DART-ID_SCoPE-MS_Report/figures/alignment_176_180514S_QC_SQC95A.png
- DART-ID_SCoPE-MS_Report/figures/alignment_179_180524S_X_SQC95A12.png
- DART-ID_SCoPE-MS_Report/figures/alignment_178_180524S_X_SQC95A11.png
- DART-ID_SCoPE-MS_Report/figures/alignment_177_180524S_X_SQC95A10.png
- DART-ID_SCoPE-MS_Report/figures/alignment_181_180524S_X_SQC95A14.png
- DART-ID_SCoPE-MS_Report/figures/alignment_180_180524S_X_SQC95A13.png
- DART-ID_SCoPE-MS_Report/figures/alignment_183_180524S_X_SQC95A16.png
- DART-ID_SCoPE-MS_Report/figures/alignment_184_180524S_X_SQC95A17.png
- DART-ID_SCoPE-MS_Report/figures/alignment_182_180524S_X_SQC95A15.png
- DART-ID_SCoPE-MS_Report/figures/alignment_185_180524S_X_SQC95A18.png
- DART-ID_SCoPE-MS_Report/figures/alignment_186_180524S_X_SQC95A19.png
- DART-ID_SCoPE-MS_Report/figures/alignment_188_180524S_X_SQC95A21.png
- DART-ID_SCoPE-MS_Report/figures/alignment_187_180524S_X_SQC95A20.png
- DART-ID_SCoPE-MS_Report/figures/alignment_189_180524S_X_SQC95A22.png
- DART-ID_SCoPE-MS_Report/figures/alignment_191_180524S_X_SQC95A4.png
- DART-ID_SCoPE-MS_Report/figures/alignment_190_180524S_X_SQC95A3.png
- DART-ID_SCoPE-MS_Report/figures/alignment_192_180524S_X_SQC95A5.png
- DART-ID_SCoPE-MS_Report/figures/alignment_195_180524S_X_SQC95A8.png
- DART-ID_SCoPE-MS_Report/figures/alignment_194_180524S_X_SQC95A7.png
- DART-ID_SCoPE-MS_Report/figures/alignment_193_180524S_X_SQC95A6.png
- DART-ID_SCoPE-MS_Report/figures/alignment_197_180528S_QC_SQC97A.png
- DART-ID_SCoPE-MS_Report/figures/alignment_196_180524S_X_SQC95A9.png
- DART-ID_SCoPE-MS_Report/figures/alignment_199_180528S_QC_SQC97C.png
- DART-ID_SCoPE-MS_Report/figures/alignment_198_180528S_QC_SQC97B.png
- DART-ID_SCoPE-MS_Report/figures/alignment_200_180528S_QC_SQC97D.png
- DART-ID_SCoPE-MS_Report/figures/alignment_202_180528S_QC_SQC97F.png
- DART-ID_SCoPE-MS_Report/figures/alignment_201_180528S_QC_SQC97E.png
- DART-ID_SCoPE-MS_Report/figures/alignment_204_180528S_QC_SQC97H.png
- DART-ID_SCoPE-MS_Report/figures/alignment_203_180528S_QC_SQC97G.png
- DART-ID_SCoPE-MS_Report/figures/alignment_207_180528S_QC_SQC97J.png
- DART-ID_SCoPE-MS_Report/figures/alignment_206_180528S_QC_SQC97I.png
- DART-ID_SCoPE-MS_Report/figures/alignment_205_180528S_QC_SQC97H_20180606231935.png
- DART-ID_SCoPE-MS_Report/figures/alignment_208_180528S_QC_SQC98A.png
- DART-ID_SCoPE-MS_Report/figures/alignment_210_180528S_QC_SQC98C.png
- DART-ID_SCoPE-MS_Report/figures/alignment_209_180528S_QC_SQC98B.png
- DART-ID_SCoPE-MS_Report/figures/alignment_211_180528S_QC_SQC99A.png
- DART-ID_SCoPE-MS_Report/figures/alignment_212_180528S_QC_SQC99B.png
- DART-ID_SCoPE-MS_Report/figures/alignment_213_180528S_QC_SQC99C.png
- DART-ID_SCoPE-MS_Report/figures/alignment_214_180528S_QC_SQC99D.png
- DART-ID_SCoPE-MS_Report/figures/alignment_215_180528S_QC_SQC99E.png
- DART-ID_SCoPE-MS_Report/figures/alignment_217_180528S_QC_SQC99G.png
- DART-ID_SCoPE-MS_Report/figures/alignment_216_180528S_QC_SQC99F.png
- DART-ID_SCoPE-MS_Report/figures/alignment_218_180528S_QC_SQC99H.png
- DART-ID_SCoPE-MS_Report/figures/alignment_220_180528S_QC_SQC99J.png
- DART-ID_SCoPE-MS_Report/figures/alignment_219_180528S_QC_SQC99I.png
- DART-ID_SCoPE-MS_Report/figures/alignment_223_180528S_QC_SQC99M.png
- DART-ID_SCoPE-MS_Report/figures/alignment_221_180528S_QC_SQC99K.png
- DART-ID_SCoPE-MS_Report/figures/alignment_222_180528S_QC_SQC99L.png
- DART-ID_SCoPE-MS_Report/figures/alignment_225_180528S_QC_SQC99O.png
- DART-ID_SCoPE-MS_Report/figures/alignment_224_180528S_QC_SQC99N.png
- DART-ID_SCoPE-MS_Report/figures/residuals_violin.png
- DART-ID_SCoPE-MS_Report/figures/pep_new_scatterplot.png
- DART-ID_SCoPE-MS_Report/figures/bootstrap.min.js
- DART-ID_SCoPE-MS_Report/figures/bootstrap.min.css
- DART-ID_SCoPE-MS_Report/figures/jquery-3.3.1.slim.min.js
- DART-ID_SCoPE-MS_Report/figures/styles.css
- DART-ID_SCoPE-MS_Report/figures/fold_change_ids.png
