# Supplementary material for: DART-ID increases single-cell proteome coverage
Source: PLoS Comput Biol. 2019 Jul 1;15(7):e1007082. doi: 10.1371/journal.pcbi.1007082 (PMC6625733; doi:10.1371/journal.pcbi.1007082)
Supplement: S1 Table — An excel spreadsheet of the experimental designs of all raw files. Included are parameters for the liquid chromatography and parameters for the mass spectrometer. Also specified is the TMT channel layout for each experiment, with labels for J (T-cells, Jurkat cell line), U (monocytes, U-937 cell line), and H (human embryonic kidney cells, HEK-293 cell line). (XLSX) [file pcbi.1007082.s002.xlsx]

## Sheet: Sheet1
Date Scheduled	Raw File	Parameters	126C	127N	127C	128N	128C	129N	129C	130N	130C	131N	131C	Notes
		Common: Top3; NCE 37; 50C column; 250ms; 1 uL inject
2018-03-20	180320S_QC_SQC67A1	50 cells; 250ms fill; 60 min; DE 3s	25J	25U			J	U	J	U	J	U		QC40E
2018-03-20	180320S_QC_SQC67A4	50 cells; 250ms fill; 60 min; DE 3s	25J	25U			J	U	J	U	J	U		QC40E
2018-03-20	180320S_QC_SQC67A6	50 cells; 250ms fill; 60 min; DE 3s	25J	25U			J	U	J	U	J	U		QC40E
2018-03-20	180320S_QC_SQC67A7	50 cells; 250ms fill; 60 min; DE 3s	25J	25U			J	U	J	U	J	U		QC40E
2018-03-20	180320S_QC_SQC67A8	50 cells; 250ms fill; 60 min; DE 3s	25J	25U			J	U	J	U	J	U		QC40E
2018-03-20	180320S_QC_SQC67B1	50 cell carrier; NCE=47; 250ms; 60 min; DE 3s	25J	25U			J	U	J	U	J	U
2018-03-20	180320S_QC_SQC67B6	50 cell carrier; NCE=47; 250ms; 60 min; DE 3s	25J	25U			J	U	J	U	J	U
2018-03-20	180320S_QC_SQC67B8	50 cell carrier; NCE=47; 250ms; 60 min; DE 3s	25J	25U			J	U	J	U	J	U
2018-03-20	180320S_QC_SQC67C5	100 cells; 250ms fill; 60 min; DE 3s	50J	50U			J	U	J	U	J	U		QC40F
2018-03-20	180320S_QC_SQC67C8	100 cells; 250ms fill; 60 min; DE 3s	50J	50U			J	U	J	U	J	U		QC40F
2018-03-20	180320S_QC_SQC67D5	100 cell carrier; NCE=47; 250ms; 60 min; DE 3s	50J	50U			J	U	J	U	J	U
2018-03-20	180320S_QC_SQC67D8	100 cell carrier; NCE=47; 250ms; 60 min; DE 3s	50J	50U			J	U	J	U	J	U
2018-03-20	180320S_QC_SQC67E8	200 cells; 250 ms fill; 60 min; DE 3s												QC40G (10x200 cell carrier?)
2018-03-20	180320S_QC_SQC67F8	200 cell carrier; NCE=47; 250ms; 60 min; DE 3s
2018-03-24	180324S_QC_SQC67A9	50 cells; 1000 ms fill; 60 min; DE 3s	25J	25U			J	U	J	U	J	U		E
2018-03-24	180324S_QC_SQC67C9	100 cells; 1000ms fill; 60 min; DE 3s	50J	50U			J	U	J	U	J	U		F
2018-03-24	180324S_QC_SCQ67E9	200 cells; 1000 ms fill; 60 min; DE 3s												G
2018-03-24	180324S_QC_SQC67C10	100 cells; 500ms fill; 60 min; DE 3s	50J	50U			J	U	J	U	J	U		F
2018-03-24	180324S_QC_SQC67C11	100 cells; 500ms fill; 60 min; DE 30s	50J	50U			J	U	J	U	J	U
2018-03-24	180324S_QC_SQC67C12	100 cells; 1000ms fill; 60 min; DE 30s	50J	50U			J	U	J	U	J	U
2018-03-24	180324S_QC_SQC67C13	100 cells; 250ms fill; 90 min; DE 4.5s	50J	50U			J	U	J	U	J	U
2018-03-24	180324S_QC_SQC67C14	100 cells; 500ms fill; 90 min; DE 4.5s	50J	50U			J	U	J	U	J	U
2018-03-24	180324S_QC_SQC67C15	100 cells; 1000ms fill; 90 min; DE 4.5	50J	50U			J	U	J	U	J	U
2018-03-24	180324S_QC_SQC67C16	100 cells; 250ms fill; 120 min; DE 6.0s	50J	50U			J	U	J	U	J	U
2018-03-24	180324S_QC_SQC67C17	100 cells; 500ms fill; 120 min; DE 6.0s	50J	50U			J	U	J	U	J	U
2018-03-24	180324S_QC_SQC67C18	100 cells; 1000ms fill; 120 min; DE 6.0s	50J	50U			J	U	J	U	J	U
2018-03-24	180324S_QC_SQC67C19	100 cells; 1000ms fill; 180 min	50J	50U			J	U	J	U	J	U
		Common: 100 cell carrier; NCE=37; 50C column; 1/2x Thresh; DE60s; 1 uL inject
2018-03-24	180324S_QC_SQC68A1	250ms fill; Top7; 45min	50J	50U			J	U	J	U	J	U
2018-03-24	180324S_QC_SQC68B1	250ms fill; Top7; 60min	50J	50U			J	U	J	U	J	U
2018-03-24	180324S_QC_SQC68C1	250ms fill; Top3; 60min	50J	50U			J	U	J	U	J	U
2018-03-24	180324S_QC_SQC68C2	500ms fill; Top3; 60min	50J	50U			J	U	J	U	J	U
2018-03-24	180324S_QC_SQC68C3	1000ms fill; Top3; 60min	50J	50U			J	U	J	U	J	U
2018-03-24	180324S_QC_SQC68D1	250ms fill; Top3; 90min	50J	50U			J	U	J	U	J	U
2018-03-24	180324S_QC_SQC68D2	500ms fill; Top3; 90min	50J	50U			J	U	J	U	J	U
2018-03-24	180324S_QC_SQC68D3	1000ms fill; Top3; 90min	50J	50U			J	U	J	U	J	U
2018-03-24	180324S_QC_SQC68D4	2000ms fill; Top3; 90min	50J	50U			J	U	J	U	J	U
2018-03-24	180324S_QC_SQC68D4_20180330185431	2000ms fill; Top3; 90min	50J	50U			J	U	J	U	J	U
2018-03-24	180324S_QC_SQC68E1	250ms fill; Top3; 120min	50J	50U			J	U	J	U	J	U
2018-03-24	180324S_QC_SQC68E1_20180330210628	500ms fill; Top3; 120min	50J	50U			J	U	J	U	J	U
2018-03-24	180324S_QC_SQC68E2	500ms fill; Top3; 120min	50J	50U			J	U	J	U	J	U
2018-03-24	180324S_QC_SQC68E3	1000ms fill; Top3; 120min	50J	50U			J	U	J	U	J	U
2018-03-24	180324S_QC_SQC68E4	2000ms fill; Top3; 120min	50J	50U			J	U	J	U	J	U
2018-03-24	180324S_QC_SQC68E5	1000ms fil; Top3; 180 min	50J	50U			J	U	J	U	J	U
2018-03-24	180324S_QC_SQC68E6	2000ms fil; Top3; 180 min	50J	50U			J	U	J	U	J	U
2018-03-24	180324S_QC_SQC68F1	250ms fill; Top3; 60min; Apex Triggering:3-10 sec	50J	50U			J	U	J	U	J	U
2018-03-24	180324S_QC_SQC68F2	500ms fill; Top3; 60min; Apex Triggering:3-10 sec	50J	50U			J	U	J	U	J	U
2018-03-24	180324S_QC_SQC68F3	1000ms fill; Top3; 60min; Apex Triggering:3-10 sec	50J	50U			J	U	J	U	J	U
		Common: QC40F; 100 cell carrier; NCE=37; 50degC; 60min; AGC for MS1 = 3e6; 1/8x Thresh;
2018-03-24	180324S_QC_SQC69A	250ms fill; Top7; DE 60s;	50J	50U			J	U	J	U	J	U
2018-03-24	180324S_QC_SQC69B	250ms fill; Top7; DE 2s;	50J	50U			J	U	J	U	J	U
2018-03-24	180324S_QC_SQC69C	500ms fill; Top3; DE 60s;	50J	50U			J	U	J	U	J	U
2018-03-24	180324S_QC_SQC69D	500ms fill; Top3; DE 2s;	50J	50U			J	U	J	U	J	U
2018-03-24	180324S_QC_SQC69E	500ms fill; Top7; DE 2s;	50J	50U			J	U	J	U	J	U
2018-03-24	180324S_QC_SQC69F	1s fill; Top3; DE 60s;	50J	50U			J	U	J	U	J	U
2018-03-24	180324S_QC_SQC69G	1s fill; Top3; DE 2s;	50J	50U			J	U	J	U	J	U
		Common: QC40F; 100 cell carrier; NCE=37; 50degC; 60min; AGC for MS1 = 3e6; 250ms fill; 2x Thresh;
2018-03-24	180324S_QC_SCQ70A	Top3; DE 2s	50J	50U			J	U	J	U	J	U
2018-03-24	180324S_QC_SCQ70B	Top7; DE 2s	50J	50U			J	U	J	U	J	U
2018-03-24	180324S_QC_SCQ70C	Top3; DE 60s	50J	50U			J	U	J	U	J	U
2018-03-24	180324S_QC_SQC70D_20180330082946	Top7; DE 60s	50J	50U			J	U	J	U	J	U
2018-03-24	180324S_QC_SCQ70E	Top20; DE 60s	50J	50U			J	U	J	U	J	U
		Common: QC40F; 100 cell carrier; NCE=37; 50degC; 60min; AGC for MS1 = 3e6;
2018-03-24	180324S_QC_SQC71A	MS2 Threshold 1.6e4; DE 60s;250ms fill	50J	50U			J	U	J	U	J	U
2018-03-24	180324S_QC_SQC71B	Default Threshold (8e3); DE 60s;250ms fill	50J	50U			J	U	J	U	J	U
2018-03-24	180324S_QC_SQC71C	Default Threshold (8e3); DE 2s; 250ms fill	50J	50U			J	U	J	U	J	U
2018-03-24	180324S_QC_SQC71D	Default Threshold (8e3); DE 2s; 1000ms fill;	50J	50U			J	U	J	U	J	U
2018-03-24	180324S_QC_SQC71D2	Default Threshold (8e3); DE 2s; 1000ms fill;	50J	50U			J	U	J	U	J	U
2018-03-24	180324S_QC_SQC71E2	Default Threshold (8e3); DE 60s; 1000ms fill;	50J	50U			J	U	J	U	J	U
		Common: QC40F; 100 cell carrier; NCE=37; 50degC; Isolation width 0.7Th/0.3Th offset; Top3
2018-04-02	180402S_QC_SQC72A1	45min; 500ms fill; MS2 AGC Threshold 4e3; DE 30s	50J	50U			J	U	J	U	J	U
2018-04-02	180402S_QC_SQC72A2	45min; 500ms fill; MS2 AGC Threshold 4e3; DE 2s	50J	50U			J	U	J	U	J	U
2018-04-02	180402S_QC_SQC72A3	45min; 1000ms fill; MS2 AGC Threshold 8e3; DE 30s	50J	50U			J	U	J	U	J	U
2018-04-02	180402S_QC_SQC72A4	45min; 1000ms fill; MS2 AGC Threshold 8e3; DE 2s	50J	50U			J	U	J	U	J	U
2018-04-02	180402S_QC_SQC72B1	60min; 1000ms fill; MS2 AGC Threshold 4e3; DE 30s	50J	50U			J	U	J	U	J	U
2018-04-02	180402S_QC_SQC72B2	60min; 1000ms fill; MS2 AGC Threshold 4e3; DE 3s	50J	50U			J	U	J	U	J	U
2018-04-02	180402S_QC_SQC72B3	60min; 1000ms fill; MS2 AGC Threshold 8e3; DE 30s	50J	50U			J	U	J	U	J	U
2018-04-02	180402S_QC_SQC72B4	60min; 1000ms fill; MS2 AGC Threshold 8e3; DE 3s	50J	50U			J	U	J	U	J	U
2018-04-02	180402S_QC_SQC72B5	60min; 1000ms fill; MS2 AGC Threshold 4e3; DE 3s; 5x vol dilute sample inject	50J	50U			J	U	J	U	J	U
2018-04-02	180402S_QC_SQC72B6	60min; 1000ms fill; MS2 AGC Threshold 4e3; DE 3s; 10x vol dilute sample inject	50J	50U			J	U	J	U	J	U
2018-04-02	180402S_QC_SQC72B7	60min; 1000ms fill; MS2 AGC Threshold 4e3; DE 3s; MSnAGC 5e4	50J	50U			J	U	J	U	J	U
2018-04-02	180402S_QC_SQC72B8	60min; 1000ms fill; MS2 AGC Threshold 4e3; DE 3s; MSnAGC 1e5	50J	50U			J	U	J	U	J	U
2018-04-02	180402S_QC_SQC72B9	60min; 1000ms fill; MS2 AGC Threshold 4e3; DE 3s; MS1 res 140k	50J	50U			J	U	J	U	J	U
2018-04-02	180402S_QC_SQC72B10	60min; 1000ms fill; MS2 AGC Threshold 4e3; DE 3s; MS1AGC 1e6;	50J	50U			J	U	J	U	J	U
2018-04-02	180402S_QC_SQC72B11	60min; 1000ms fill; MS2 AGC Threshold 8e3; DE 30s; 200nl/min	50J	50U			J	U	J	U	J	U
2018-04-02	180402S_QC_SQC72B12	60min; 1000ms fill; MS2 AGC Threshold 8e3; DE 3s; 200nl/min	50J	50U			J	U	J	U	J	U
2018-04-02	180402S_QC_SQC72C1	90min; 1000ms fill; MS2 AGC Threshold 4e3; DE 30s	50J	50U			J	U	J	U	J	U
2018-04-02	180402S_QC_SQC72C2	90min; 1000ms fill; MS2 AGC Threshold 4e3; DE 4.5s	50J	50U			J	U	J	U	J	U
2018-04-02	180402S_QC_SQC72C3	90min; 1000ms fill; MS2 AGC Threshold 8e3; DE 30s	50J	50U			J	U	J	U	J	U
2018-04-02	180402S_QC_SQC72C4	90min; 1000ms fill; MS2 AGC Threshold 8e3; DE 4.5s	50J	50U			J	U	J	U	J	U
2018-04-02	180402S_QC_SQC72C5	90min; 2000ms fill; MS2 AGC Threshold 4e3; DE 30s	50J	50U			J	U	J	U	J	U
2018-04-02	180402S_QC_SQC72C6	90min; 2000ms fill; MS2 AGC Threshold 4e3; DE 4.5s	50J	50U			J	U	J	U	J	U
2018-04-02	180402S_QC_SQC72C7	90min; 2000ms fill; MS2 AGC Threshold 8e3; DE 30s	50J	50U			J	U	J	U	J	U
2018-04-02	180402S_QC_SQC72C8	90min; 2000ms fill; MS2 AGC Threshold 8e3; DE 4.5s	50J	50U			J	U	J	U	J	U
2018-04-02	180402S_QC_SQC72D1	120min; 2000ms fill; MS2 AGC Threshold 4e3; DE 30s	50J	50U			J	U	J	U	J	U
2018-04-02	180402S_QC_SQC72D2	120min; 2000ms fill; MS2 AGC Threshold 4e3; DE 6s	50J	50U			J	U	J	U	J	U
2018-04-02	180402S_QC_SQC72D3	120min; 2000ms fill; MS2 AGC Threshold 8e3; DE 30s	50J	50U			J	U	J	U	J	U
2018-04-02	180402S_QC_SQC72D4	120min; 2000ms fill; MS2 AGC Threshold 8e3; DE 6s	50J	50U			J	U	J	U	J	U
		Common: QC40F; 100 cell carrier; NCE=37; 50degC; Isolation width 0.7Th/0.3Th offset; Top3; MS1AGC3e6; MSnAGC2e4; MS1 res 70k; MS2 res 70k; NCE37; 200nl/min
2018-04-02	180402S_QC_SCQ73A1	45 min; 250 ms fill; DE 30s	50J	50U			J	U	J	U	J	U
2018-04-02	180402S_QC_SCQ73A2	45 min; 500 ms fill; DE 30s	50J	50U			J	U	J	U	J	U
2018-04-02	180402S_QC_SCQ73C1	90 min; 2000 ms fill; DE 60s	50J	50U			J	U	J	U	J	U
2018-04-02	180402S_QC_SCQ73D1	120 min; 2000 ms fill; DE 60s	50J	50U			J	U	J	U	J	U
		Common: QC40F; 100 cell carrier; NCE=37; 50degC; Isolation width 0.7Th/0.3Th offset; Top7 or Top3; MS1AGC1e6; MSnAGC=100k; MS1 res 70k; MS2 res 70k; 200nl/min, 60min
2018-04-06	180406S_QC_SCQ74A	500 ms fill; MS2 AGC Min 8e3; DE 60s; Top7	50J	50U			J	U	J	U	J	U
2018-04-06	180406S_QC_SCQ74B	500 ms fill; MS2 AGC Min 4e3; DE 60s;Top7	50J	50U			J	U	J	U	J	U
2018-04-06	180406S_QC_SQC74B2	500 ms fill; MS2 AGC Min 4e3; DE 60s; Previous Tune 031518; Top7	50J	50U			J	U	J	U	J	U
2018-04-06	180406S_QC_SCQ74C	500 ms fill; MS2 AGC Min 2e3; DE 60s; Top7	50J	50U			J	U	J	U	J	U
2018-04-06	180406S_QC_SCQ74D	500 ms fill; MS2 AGC Min 8e3; DE 3s; Top7	50J	50U			J	U	J	U	J	U
2018-04-06	180406S_QC_SQC74D2	500 ms fill; MS2 AGC Min 4e3; DE 3s; Previous Tune 031518 ; Top7	50J	50U			J	U	J	U	J	U
2018-04-06	180406S_QC_SCQ74E	500 ms fill; MS2 AGC Min 4e3; DE 3s; Top7	50J	50U			J	U	J	U	J	U
2018-04-06	180406S_QC_SCQ74F	500 ms fill; MS2 AGC Min 2e3; DE 3s; Top7	50J	50U			J	U	J	U	J	U
2018-04-06	180406S_QC_SQC74G	500 ms fill; MS2 AGC Min 4e3; DE 60s; Top3	50J	50U			J	U	J	U	J	U
2018-04-06	180406S_QC_SQC74H	500 ms fill; MS2 AGC Min 4e3; DE 3s;Top3	50J	50U			J	U	J	U	J	U
2018-04-06	180406S_QC_SQC74I	1000 ms fill; MS2 AGC Min 8e3; DE 60s; Top3	50J	50U			J	U	J	U	J	U
2018-04-06	180406S_QC_SQC74J	1000 ms fill; MS2 AGC Min 4e3; DE 60s; Top3	50J	50U			J	U	J	U	J	U
2018-04-06	180406S_QC_SQC74K	1000 ms fill; MS2 AGC Min 2e3; DE 60s; Top3	50J	50U			J	U	J	U	J	U
2018-04-06	180406S_QC_SCQ74L	1000 ms fill; MS2 AGC Min 8e3; DE 3s; Top3	50J	50U			J	U	J	U	J	U
2018-04-06	180406S_QC_SQC74M	1000 ms fill; MS2 AGC Min 4e3; DE 3s; Top3	50J	50U			J	U	J	U	J	U
		Common: QC40F; 100 cell carrier; NCE=37; 50degC; Isolation width 0.7Th/0.3Th offset; Top7 ; MS1AGC1e6; MSnAGC=100k; MS1 res 70k; MS2 res 70k; 200nl/min, 60min
2018-04-08	180408S_QC_SQC75A	500 ms fill; MS2 AGC Threshold 8e3; DE 3s	50J	50U			J	U	J	U	J	U
2018-04-08	180408S_QC_SQC75B	500 ms fill; MS2 AGC Threshold 1.6e4; DE 3s	50J	50U			J	U	J	U	J	U
		Common: QC40F; 100 cell carrier; NCE=37; 50degC; Isolation width 0.7Th/0.3Th offset; Top7 or Top3; MS1AGC1e6; MS1 res 70k; MS2 res 70k; 200nl/min, 60min; DE 3s
2018-04-09	180409S_QC_SQC76A	500 ms fill; MSnAGC Target 1e5; MS2 AGC Threshold 8e3; Top7	50J	50U			J	U	J	U	J	U
2018-04-09	180409S_QC_SQC76B	500 ms fill; ; MSnAGC Target 1e5; MS2 AGC Threshold 4e3; Top7	50J	50U			J	U	J	U	J	U
2018-04-09	180409S_QC_SQC76C	500 ms fill; ; MSnAGC Target 1e5; MS2 AGC Threshold 2e3; Top7	50J	50U			J	U	J	U	J	U
2018-04-09	180409S_QC_SQC76D	500 ms fill; MSnACG Target 5e4; MS2 AGC min 4e3; Top7	50J	50U			J	U	J	U	J	U
2018-04-09	180409S_QC_SQC76E	500 ms fill; MSnACG Target 2e4; MS2 AGC min 4e3; Top7	50J	50U			J	U	J	U	J	U
2018-04-09	180409S_QC_SQC76F	1000 ms fill; MSnACG Target 1e5; MS2 AGC min 8e3; Top3	50J	50U			J	U	J	U	J	U
2018-04-09	180409S_QC_SQC76G	1000 ms fill; MSnACG Target 5e4; MS2 AGC min 8e3; Top3	50J	50U			J	U	J	U	J	U
		Common: QC40F; 100 cell carrier; NCE=37; 50degC; Isolation width 0.7Th/0.3Th offset; Top7 or Top3; MS1AGC1e6; MS1 res 70k; MS2 res 70k; 200nl/min, 60min; DE 3s
2018-04-11	180411S_QC_SQC77A	1000 ms fill; MSnACG Target 1e5; MS2 AGC min 8e3; Top3	50J	50U			J	U	J	U	J	U
2018-04-11	180411S_QC_SQC77A2	1000 ms fill; MSnACG Target 1e5; MS2 AGC min 8e3; Top3	50J	50U			J	U	J	U	J	U
2018-04-11	180411S_QC_SQC77B	1000 ms fill; MSnACG Target 5e4; MS2 AGC min 8e3; Top3	50J	50U			J	U	J	U	J	U
2018-04-11	180411S_QC_SQC77B2	1000 ms fill; MSnACG Target 5e4; MS2 AGC min 8e3; Top3	50J	50U			J	U	J	U	J	U
2018-04-11	180411S_QC_SQC77C	500 ms fill; MSnACG Target 5e4; MS2 AGC min 8e3; Top7	50J	50U			J	U	J	U	J	U
2018-04-11	180411S_QC_SQC77D	500 ms fill; MSnACG Target 5e4; MS2 AGC min 4e3; Top7	50J	50U			J	U	J	U	J	U
2018-04-13	180413S_X_FP18A	P1 design, col1, 10 cells per channel (8 channels)				H-mCH	H-mCH	0	U	U	U	U	H-mCH	H-mCH = HEK-293 Cell
2018-04-13	180413S_X_FP18B	P1 design, col2, 10 cells per channel (8 channels)				U	U	H-mCH	H-mCH	H-mCH	U	U	0
2018-04-13	180413S_X_FP18C	P1 design, col3, 10 cells per channel (8 channels)				U	H-mCH	U	0	U	U	H-mCH	U
2018-04-13	180413S_X_FP18D	P1 design, col4, 10 cells per channel (8 channels)				H-mCH	H-mCH	H-mCH	U	0	U	H-mCH	H-mCH
2018-04-13	180413S_X_FP18E	P1 design, col5, 20 cells per channel (8 channels)				0	U	H-mCH	U	H-mCH	H-mCH	U	U
2018-04-13	180413S_X_FP18F	P1 design, col6, 20 cells per channel (8 channels)				H-mCH	U	U	H-mCH	U	H-mCH	0	H-mCH
2018-04-13	180413S_X_FP18G	P1 design, col7, 20 cells per channel (8 channels)				H-mCH	0	U	U	H-mCH	U	H-mCH	H-mCH
2018-04-13	180413S_X_FP18H	P1 design, col8, 20 cells per channel (8 channels)				U	U	H-mCH	U	U	0	H-mCH	U
2018-04-13	180413S_X_FP18I	P1 design, col9, 100 cells per channel (8 channels)				H-mCH	H-mCH	U	H-mCH	H-mCH	0	U	U
2018-04-13	180413S_X_FP18J	P1 design, col10, 100 cells per channel (8 channels)				0	H-mCH	H-mCH	H-mCH	U	U	U	U
2018-04-13	180413S_X_FP18K	P1 design, col11, 100 cells per channel (8 channels)				H-mCH	0	H-mCH	U	U	U	H-mCH	H-mCH
						H-mCH	H-mCH	U	H-mCH	U	H-mCH	0	H-mCH
		Common: QC40F; 100 cell carrier; 50degC; Isolation width 0.7Th/0.3Th offset; MS1AGC1e6; MSnACG Target 5e4; AGC Min MS1 res 70k; MS2 res 70k; 200nl/min, 60min;
2018-04-16	180416S_QC_SQC78A1	1000 ms fill; MSnACG Target 5e4; MS2 AGC min 8e3; Top3	50J	50U			J	U	J	U	J	U
2018-04-16	180416S_QC_SQC78A2	1000 ms fill; MSnACG Target 5e4; MS2 AGC min 8e3; Top3	50J	50U			J	U	J	U	J	U
2018-04-17	180417S_QC_SQC78A2	1000 ms fill; MSnACG Target 5e4; MS2 AGC min 8e3; Top3	50J	50U			J	U	J	U	J	U
2018-04-17	180417S_X_QC40F_trgA		50J	50U			J	U	J	U	J	U
2018-04-17	180417S_X_QC40F_trgA_IncOn		50J	50U			J	U	J	U	J	U
		Common: QC40F; 100 cell carrier; 50degC; Isolation width 0.7Th/0.3Th offset; MS1AGC1e6; MSnACG Target 5e4; AGC Min MS1 res 70k; MS2 res 70k; 200nl/min, 60min;
2018-04-20	180420S_QC_SQC79A	1000 ms fill; MS2 AGC min 8e3; NCE=37; Top3; DE3s	50J	50U			J	U	J	U	J	U
2018-04-20	180420S_QC_SQC79A_SS	1000 ms fill; MS2 AGC min 8e3; NCE=37; Top3; DE3S; Stainless steel needle	50J	50U			J	U	J	U	J	U
2018-04-20	180420S_QC_SQC79A_Gl	1000 ms fill; MS2 AGC min 8e3; NCE=37; Top3; DE3S; Stainless Glass Needle	50J	50U			J	U	J	U	J	U
2018-04-20	180420S_QC_SQC79B	1000 ms fill; MS2 AGC min 8e3; NCE=35; Top3; DE3s	50J	50U			J	U	J	U	J	U
2018-04-20	180420S_QC_SQC79C	1000 ms fill; MS2 AGC min 8e3; NCE=33; Top3; DE3s	50J	50U			J	U	J	U	J	U
2018-04-20	180420S_QC_SQC79D	1000 ms fill; MS2 AGC min 8e3; NCE=32; Top3; DE3s	50J	50U			J	U	J	U	J	U
2018-04-20	180420S_QC_SQC79F	1000 ms fill; MS2 AGC min 8e3; NCE=37; Top1-Apex Triggering; DE60s	50J	50U			J	U	J	U	J	U
2018-04-20	180420S_QC_SQC79E	1000 ms fill; MS2 AGC min 8e3; NCE=37; Top20; DE3s	50J	50U			J	U	J	U	J	U
2018-04-20	180420S_QC_SQC79G	1000 ms fill; MS2 AGC min 8e3; NCE=37; Top1-3microscans; DE60s	50J	50U			J	U	J	U	J	U
		Common: QC42A; 100 cell carrier (50 cell + 50 cell double carrier); 50degC; Isolation width 0.7Th/0.3Th offset; MS1AGC1e6; MSnACG Target 5e4; AGC Min MS1 res 70k; MS2 res 70k; 200nl/min, 60min;
2018-04-20	180420S_QC_SQC80B	1000 ms fill; MS2 AGC min 8e3; NCE=32; Top3; DE3s	50J	50U			J	U	J	U	J	U		QC42A - new aliquot of QC40F
2018-04-20	180420S_QC_SQC80C	1000 ms fill; MS2 AGC min 8e3; NCE=32; Top1-Apex Triggering; DE60s	50J	50U			J	U	J	U	J	U
2018-04-20	180420S_QC_SQC80D	1000 ms fill; MS2 AGC min 8e3; NCE=32; Top2-Apex Triggering; DE60s	50J	50U			J	U	J	U	J	U
2018-04-20	180420S_QC_SQC80E	500 ms fill; MS2 AGC min 8e3; NCE=32; Top2-Apex Triggering; DE60s	50J	50U			J	U	J	U	J	U
2018-04-20	180420S_QC_SQC80F	500 ms fill; MS2 AGC min 8e3; NCE=32; Top3-Apex Triggering; DE60s	50J	50U			J	U	J	U	J	U
2018-04-20	180420S_QC_SQC80G	500 ms fill; MS1-35kRes; MS2 AGC min 8e3; NCE=32; Top3-Apex Triggering; DE60s	50J	50U			J	U	J	U	J	U
		Common: QC42A; 100 cell carrier (50 cell + 50 cell double carrier); 50degC; Isolation width 0.7Th/0.3Th offset; MS1AGC1e6; MSnACG Target 5e4; MS1 res 70k; MS2 res 70k; 200nl/min, 60min; 1000 ms fill; MS2 AGC min 8e3; NCE=32; Top3; DE3s
2018-04-24	180424S_QC_SQC81A		50J	50U			J	U	J	U	J	U
2018-04-24	180424S_QC_SQC81B		50J	50U			J	U	J	U	J	U
2018-04-24	180424S_QC_SQC81C		50J	50U			J	U	J	U	J	U
		Common: 126C labelled 3Gp GAIT phosphopeptides plus 100 cell 127N labelled matrix.
2018-04-24	180424S_X_IFN6H	1000cells/100fmol peptide per ul, minus stagetipping	3x (3Gp)	1000x U-937 cells (mPOP U-s, new stock)
2018-04-24	180424S_X_IFN6H-trg	1000cells/100fmol peptide per ul, minus stagetipping
2018-04-24	180424S_X_IFN6I	1000cells/10fmol peptide per ul, minus stagetipping
2018-04-24	180424S_X_IFN6I-trg	1000cells/10fmol peptide per ul, minus stagetipping
2018-04-24	180424S_X_IFN6J	1000cells/1fmol peptide per ul, minus stagetipping
2018-04-24	180424S_X_IFN6J-trg	1000cells/1fmol peptide per ul, minus stagetipping
2018-04-24	180424S_X_IFN6K	1000cells/100amol peptide per ul, minus stagetipping
2018-04-24	180424S_X_IFN6K-trg	1000cells/100amol peptide per ul, minus stagetipping
		Common: QC42A; 100 cell carrier (50 cell + 50 cell double carrier); 50degC; Isolation width 0.7Th/0.3Th offset; MS1AGC1e6; MSnACG Target 5e4; MS1 res 70k; MS2 res 70k; 200nl/min, 60min; NCE=32; DE3s
2018-05-02	180502S_QC_SQC82A	Gold Standard: 1000 ms inject time; AGC min 8e3; Top3	50J	50U			J	U	J	U	J	U
2018-05-02	180502S_QC_SQC82A2	Gold Standard: 1000 ms inject time; AGC min 8e3; Top3	50J	50U			J	U	J	U	J	U
2018-05-02	180502S_QC_SQC82B	500 ms inject time; AGC min 8e3; Top3	50J	50U			J	U	J	U	J	U
2018-05-02	180502S_QC_SQC82C	500 ms inject time; AGC min 4e3; Top3	50J	50U			J	U	J	U	J	U
2018-05-02	180502S_QC_SQC82D	300 ms inject time; AGC min 8e3; Top3	50J	50U			J	U	J	U	J	U
2018-05-02	180502S_QC_SQC82E	300 ms inject time; AGC min 4e3; Top3	50J	50U			J	U	J	U	J	U
2018-05-02	180502S_QC_SQC82F	300 ms inject time; AGC min 2e3; Top3	50J	50U			J	U	J	U	J	U
2018-05-02	180502S_QC_SQC82G	300 ms inject time; AGC min 8e3; Top5	50J	50U			J	U	J	U	J	U
2018-05-02	180502S_QC_SQC82H	300 ms inject time; AGC min 4e3; Top5	50J	50U			J	U	J	U	J	U
2018-05-02	180502S_QC_SQC82I	300 ms inject time; AGC min 2e3; Top5	50J	50U			J	U	J	U	J	U
		Common: QC42A; 100 cell carrier (50 cell + 50 cell double carrier); 50degC; Isolation width 0.7Th/0.3Th offset; MS1AGC1e6; MSnACG Target 5e4; MS1 res 70k; MS2 res 70k; 200nl/min, 60min; NCE=32; DE3s; 1000 ms inject time; AGC min 8e3; Top3;
2018-05-03	180503S_QC_SCQ83A	No Abird	50J	50U			J	U	J	U	J	U
2018-05-03	180503S_QC_SCQ83B	Abird On	50J	50U			J	U	J	U	J	U
		Common: QC42A; 100 cell carrier (50 cell + 50 cell double carrier); 50degC; Isolation width 0.7Th/0.3Th offset; MS1AGC1e6; MSnACG Target 5e4; MS1 res 70k; MS2 res 70k; 200nl/min, 60min; NCE=32; DE3s
2018-05-03	180503S_QC_SCQ84A	Gold Standard: 1000 ms inject time; AGC min 8e3; Top3; 2+3+ Only	50J	50U			J	U	J	U	J	U
2018-05-03	180503S_QC_SCQ84A2	Gold Standard: 1000 ms inject time; AGC min 8e3; Top3; 2+3+ Only	50J	50U			J	U	J	U	J	U
2018-05-03	180503S_QC_SQC84B	Gold Standard: 1000 ms inject time; AGC min 8e3; Top3; 2+3+4+5+	50J	50U			J	U	J	U	J	U
		Common: QC42A; 100 cell carrier (50 cell + 50 cell double carrier); 50degC; Isolation width 0.7Th/0.3Th offset; MS1AGC1e6; MSnACG Target 5e4; MS1 res 70k; MS2 res 70k; AGC min 8e3; 200nl/min, 60min; DE3s
2018-05-03	180503S_QC_SQC85A1	300 ms fills; Top5; NCE33	50J	50U			J	U	J	U	J	U
2018-05-03	180503S_QC_SQC85A2	300 ms fills; Top5; NCE33	50J	50U			J	U	J	U	J	U
2018-05-03	180503S_QC_SQC85A3	300 ms fills; Top5; NCE33	50J	50U			J	U	J	U	J	U
2018-05-03	180503S_QC_SQC85B1	1000 ms fills; Top3; NCE32	50J	50U			J	U	J	U	J	U
2018-05-03	180503S_QC_SQC85B2	1000 ms fills; Top3; NCE32	50J	50U			J	U	J	U	J	U
2018-05-03	180503S_QC_SQC85B3	1000 ms fills; Top3; NCE32	50J	50U			J	U	J	U	J	U
		Common: QC42A; 100 cell carrier (50 cell + 50 cell double carrier); 50degC; Isolation width 0.7Th/0.3Th offset; MS1AGC1e6; MSnACG Target 5e4; MS1 res 70k; MS2 res 70k; AGC min 8e3; 200nl/min, 60min; DE3s; 300 ms fills; Top5; NCE33
2018-05-03	180503S_QC_SQC86A	Standard sample load solution volume for 1ul inject (6ul)	50J	50U			J	U	J	U	J	U
2018-05-03	180503S_QC_SQC86B	8ul load solution	50J	50U			J	U	J	U	J	U
2018-05-03	180503S_QC_SQC86C	Repeat of SQC86B	50J	50U			J	U	J	U	J	U
		Common: QC42A; 100 cell carrier (50 cell + 50 cell double carrier); 50degC; Isolation width 0.7Th/0.3Th offset; MS1AGC1e6; MSnACG Target 5e4; MS1 res 70k; MS2 res 70k; AGC min 8e3; 200nl/min, 60min; DE3s; 300 ms fills; Top5; NCE33
2018-05-08	180508S_QC_SQC87A1	1ul (normal conc.); Sample Position F1	50J	50U			J	U	J	U	J	U
2018-05-08	180508S_QC_SQC87A2	1ul (normal conc.); Sample Position F1	50J	50U			J	U	J	U	J	U
2018-05-08	180508S_QC_SQC87A3	1ul (normal conc.); Sample Position F1	50J	50U			J	U	J	U	J	U
2018-05-08	180508S_QC_SQC87A4	1ul (normal conc.); Sample Position F1	50J	50U			J	U	J	U	J	U
2018-05-08	180508S_QC_SQC87A5	1ul (normal conc.); Sample Position F1	50J	50U			J	U	J	U	J	U
2018-05-08	180508S_QC_SQC87A6	1ul (normal conc.); Sample Position F1	50J	50U			J	U	J	U	J	U
2018-05-08	180508S_QC_SQC87A7	1ul (normal conc.); Sample Position F1	50J	50U			J	U	J	U	J	U
2018-05-08	180508S_QC_SQC87A8	1ul (normal conc.); Sample Position F1	50J	50U			J	U	J	U	J	U
2018-05-08	180508S_QC_SQC87A9	1ul (normal conc.); Sample Position F1	50J	50U			J	U	J	U	J	U
2018-05-08	180508S_QC_SQC87A10	1ul (normal conc.); Sample Position F1	50J	50U			J	U	J	U	J	U
2018-05-08	180508S_QC_SQC87C1	1ul (normal conc.); Sample Position A8	50J	50U			J	U	J	U	J	U
2018-05-08	180508S_QC_SQC87C2	1ul (normal conc.); Sample Position A8	50J	50U			J	U	J	U	J	U
2018-05-08	180508S_QC_SQC87C3	1ul (normal conc.); Sample Position A8	50J	50U			J	U	J	U	J	U
2018-05-08	180508S_QC_SQC87C4	1ul (normal conc.); Sample Position A8	50J	50U			J	U	J	U	J	U
2018-05-08	180508S_QC_SQC87C5	1ul (normal conc.); Sample Position A8	50J	50U			J	U	J	U	J	U
2018-05-08	180508S_QC_SQC87C6	1ul (normal conc.); Sample Position A8	50J	50U			J	U	J	U	J	U
2018-05-08	180508S_QC_SQC87C7	1ul (normal conc.); Sample Position A8	50J	50U			J	U	J	U	J	U
2018-05-08	180508S_QC_SQC87C8	1ul (normal conc.); Sample Position A8	50J	50U			J	U	J	U	J	U
2018-05-08	180508S_QC_SQC87C9	1ul (normal conc.); Sample Position A8	50J	50U			J	U	J	U	J	U
2018-05-08	180508S_QC_SQC87C10	1ul (normal conc.); Sample Position A8	50J	50U			J	U	J	U	J	U
		Common: 100 cell carrier; 50degC new column heater- insulted with thermocouple proximal to heating element; Isolation width 0.7Th/0.3Th offset; MS1AGC1e6; MSnACG Target 5e4; MS1 res 70k; MS2 res 70k; AGC min 8e3; 200nl/min; DE3s; 300 ms fills; NCE33; Top3; Loading and Equilibration at 800 psi max pressure; Equilibration Vol. 12ul.
2018-05-14	180514S_QC_SQC95A	Master mix, ~23,000 injections worth. Same design as QC40F but with H instead of J; Test of Direct Inject vs Waters Trap Column in Trapping Mode	50H	50U			H	U	H	U	H	U
2018-05-24	180524S_QC_SQC95A3	Trap 60 min	50H	50U			H	U	H	U	H	U
2018-05-24	180524S_QC_SQC95A4	Trap 60 min	50H	50U			H	U	H	U	H	U
2018-05-24	180524S_QC_SQC95A5	Trap 60 min	50H	50U			H	U	H	U	H	U
2018-05-24	180524S_QC_SQC95A6	Trap 60 min	50H	50U			H	U	H	U	H	U
2018-05-24	180524S_QC_SQC95A7	Trap 60 min	50H	50U			H	U	H	U	H	U
2018-05-24	180524S_QC_SQC95A8	Trap 60 min	50H	50U			H	U	H	U	H	U
2018-05-24	180524S_QC_SQC95A9	Trap 90 min	50H	50U			H	U	H	U	H	U
2018-05-24	180524S_QC_SQC95A10	Trap 90 min	50H	50U			H	U	H	U	H	U
2018-05-24	180524S_QC_SQC95A11	Trap 70 min	50H	50U			H	U	H	U	H	U
2018-05-24	180524S_QC_SQC95A12	Trap 70 min	50H	50U			H	U	H	U	H	U
2018-05-24	180524S_QC_SQC95A13	Direct Inject with trap in-line 70 min	50H	50U			H	U	H	U	H	U
2018-05-24	180524S_QC_SQC95A14	Direct Inject with trap in-line 70 min	50H	50U			H	U	H	U	H	U
2018-05-24	180524S_QC_SQC95A15	Direct Inject with trap in-line 70 min	50H	50U			H	U	H	U	H	U
2018-05-24	180524S_QC_SQC95A16	Direct Inject with trap in-line 70 min	50H	50U			H	U	H	U	H	U
2018-05-24	180524S_QC_SQC95A17	Direct Inject with trap in-line 70 min	50H	50U			H	U	H	U	H	U
2018-05-24	180524S_QC_SQC95A18	Direct Inject with trap in-line 70 min	50H	50U			H	U	H	U	H	U
2018-05-24	180524S_QC_SQC95A19	Direct Inject with trap in-line 70 min	50H	50U			H	U	H	U	H	U
2018-05-24	180524S_QC_SQC95A20	Direct Inject with trap in-line 70 min	50H	50U			H	U	H	U	H	U
2018-05-24	180524S_QC_SQC95A21	Trapping mode 70 min	50H	50U			H	U	H	U	H	U
2018-05-24	180524S_QC_SQC95A22	Trapping mode 70 min	50H	50U			H	U	H	U	H	U
		Common: 70min; 5-35gradient; 70k MS1; 100ms fill MS1. Waters Trapping column in line with waters 25cm BEH column
2018-05-28	180528S_QC_SQC97A		50H	50U			H	U	H	U	H	U
2018-05-28	180528S_QC_SQC97B		50H	50U			H	U	H	U	H	U
2018-05-28	180528S_QC_SQC97C	1x; 300ms MS2 fill; 70k MS2; top5	50H	50U			H	U	H	U	H	U
2018-05-28	180528S_QC_SQC97D	10x; 80ms MS2 fill; 17.5k MS2; top20	50H	50U			H	U	H	U	H	U
2018-05-28	180528S_QC_SQC97E	1x; 300ms MS2 fill; 70k MS2; top5	50H	50U			H	U	H	U	H	U
2018-05-28	180528S_QC_SQC97F		50H	50U			H	U	H	U	H	U
2018-05-28	180528S_QC_SQC97G		50H	50U			H	U	H	U	H	U
2018-05-28	180528S_QC_SQC97H		50H	50U			H	U	H	U	H	U
2018-05-28	180528S_QC_SQC97H_20180606231935		50H	50U			H	U	H	U	H	U
2018-05-28	180528S_QC_SQC97I		50H	50U			H	U	H	U	H	U
2018-05-28	180528S_QC_SQC97J		50H	50U			H	U	H	U	H	U
		Common: 70min; 5-35gradient; 70k MS1; 100ms fill MS1; 1x; 300ms MS2 fill; 70k MS2; top5
2018-05-28	180528S_QC_SQC98A		50H	50U			H	U	H	U	H	U
2018-05-28	180528S_QC_SQC98B		50H	50U			H	U	H	U	H	U
2018-05-28	180528S_QC_SQC98C		50H	50U			H	U	H	U	H	U
		Common: 70min; 5-35gradient; 70k MS1; 100ms fill MS1; 1x; 300ms MS2 fill; 70k MS2; top5
2018-05-28	180528S_QC_SQC99A		50H	50U			H	U	H	U	H	U
2018-05-28	180528S_QC_SQC99B		50H	50U			H	U	H	U	H	U
2018-05-28	180528S_QC_SQC99C		50H	50U			H	U	H	U	H	U
2018-05-28	180528S_QC_SQC99D		50H	50U			H	U	H	U	H	U
2018-05-28	180528S_QC_SQC99E		50H	50U			H	U	H	U	H	U
2018-05-28	180528S_QC_SQC99F		50H	50U			H	U	H	U	H	U
2018-05-28	180528S_QC_SQC99G		50H	50U			H	U	H	U	H	U
2018-05-28	180528S_QC_SQC99H		50H	50U			H	U	H	U	H	U
2018-05-28	180528S_QC_SQC99I		50H	50U			H	U	H	U	H	U
2018-05-28	180528S_QC_SQC99J		50H	50U			H	U	H	U	H	U
2018-05-28	180528S_QC_SQC99K		50H	50U			H	U	H	U	H	U
2018-05-28	180528S_QC_SQC99L		50H	50U			H	U	H	U	H	U
2018-05-28	180528S_QC_SQC99M		50H	50U			H	U	H	U	H	U
2018-05-28	180528S_QC_SQC99N		50H	50U			H	U	H	U	H	U
2018-05-28	180528S_QC_SQC99O		50H	50U			H	U	H	U	H	U
