# Supplementary material for: DART-ID increases single-cell proteome coverage
Source: PLoS Comput Biol. 2019 Jul 1;15(7):e1007082. doi: 10.1371/journal.pcbi.1007082 (PMC6625733; doi:10.1371/journal.pcbi.1007082)
Supplement: S2 Table — An excel spreadsheet providing a map that relates figures/analyses to raw files listed in S1 Table. TRUE denotes that the figure/analysis used that raw file, where FALSE denotes that it did not. (XLSX) [file pcbi.1007082.s003.xlsx]

## Sheet: Sheet1
Raw File	Figure 2	Figure 3A,C,D,E	Figure 3B	Figure 4	Figure 5	Figure 6	Figure 7	Figure 8	Figure 9	Figure S2	Figure S3	Figure S4	Figure S5	Figure S6	Figure S7	Figure S9
180320S_QC_SQC67A1	TRUE	FALSE	FALSE	FALSE	FALSE	FALSE	FALSE	FALSE	TRUE	TRUE	FALSE	FALSE	TRUE	TRUE	TRUE	TRUE
180320S_QC_SQC67A4	FALSE	TRUE	TRUE	FALSE	TRUE	FALSE	TRUE	FALSE	TRUE	FALSE	TRUE	TRUE	FALSE	TRUE	TRUE	TRUE
180320S_QC_SQC67A6	FALSE	FALSE	FALSE	FALSE	FALSE	FALSE	FALSE	FALSE	TRUE	FALSE	FALSE	FALSE	FALSE	TRUE	TRUE	TRUE
180320S_QC_SQC67A7	FALSE	TRUE	TRUE	FALSE	TRUE	FALSE	TRUE	FALSE	TRUE	FALSE	TRUE	TRUE	FALSE	TRUE	TRUE	TRUE
180320S_QC_SQC67A8	FALSE	TRUE	TRUE	FALSE	TRUE	FALSE	TRUE	FALSE	TRUE	FALSE	TRUE	TRUE	FALSE	TRUE	TRUE	TRUE
180320S_QC_SQC67B1	FALSE	FALSE	FALSE	FALSE	FALSE	FALSE	FALSE	FALSE	TRUE	FALSE	FALSE	FALSE	FALSE	TRUE	TRUE	TRUE
180320S_QC_SQC67B6	FALSE	FALSE	FALSE	FALSE	FALSE	FALSE	FALSE	FALSE	TRUE	FALSE	FALSE	FALSE	FALSE	TRUE	TRUE	TRUE
180320S_QC_SQC67B8	FALSE	TRUE	TRUE	FALSE	TRUE	FALSE	TRUE	FALSE	TRUE	FALSE	TRUE	TRUE	FALSE	TRUE	TRUE	TRUE
180320S_QC_SQC67C5	FALSE	FALSE	FALSE	FALSE	FALSE	FALSE	FALSE	FALSE	TRUE	FALSE	FALSE	FALSE	FALSE	TRUE	TRUE	TRUE
180320S_QC_SQC67C8	FALSE	TRUE	TRUE	FALSE	TRUE	FALSE	TRUE	TRUE	TRUE	FALSE	TRUE	TRUE	FALSE	TRUE	TRUE	TRUE
180320S_QC_SQC67D5	FALSE	FALSE	FALSE	FALSE	FALSE	FALSE	FALSE	FALSE	TRUE	FALSE	FALSE	FALSE	FALSE	TRUE	TRUE	TRUE
180320S_QC_SQC67D8	FALSE	TRUE	TRUE	FALSE	TRUE	FALSE	TRUE	FALSE	TRUE	FALSE	TRUE	TRUE	FALSE	TRUE	TRUE	TRUE
180320S_QC_SQC67E8	FALSE	TRUE	TRUE	FALSE	TRUE	FALSE	TRUE	FALSE	TRUE	FALSE	TRUE	TRUE	FALSE	TRUE	TRUE	TRUE
180320S_QC_SQC67F8	FALSE	TRUE	TRUE	FALSE	TRUE	FALSE	TRUE	FALSE	TRUE	FALSE	TRUE	TRUE	FALSE	TRUE	TRUE	TRUE
180324S_QC_SQC67A9	FALSE	TRUE	TRUE	FALSE	TRUE	FALSE	TRUE	FALSE	TRUE	FALSE	TRUE	TRUE	FALSE	TRUE	TRUE	TRUE
180324S_QC_SQC67C9	FALSE	TRUE	TRUE	FALSE	TRUE	FALSE	TRUE	TRUE	TRUE	FALSE	TRUE	TRUE	FALSE	TRUE	TRUE	TRUE
180324S_QC_SCQ67E9	FALSE	TRUE	TRUE	FALSE	TRUE	FALSE	TRUE	FALSE	TRUE	FALSE	TRUE	TRUE	FALSE	TRUE	TRUE	TRUE
180324S_QC_SQC67C10	TRUE	TRUE	TRUE	FALSE	TRUE	FALSE	TRUE	TRUE	TRUE	TRUE	TRUE	TRUE	TRUE	TRUE	TRUE	TRUE
180324S_QC_SQC67C11	FALSE	TRUE	TRUE	FALSE	TRUE	FALSE	TRUE	TRUE	TRUE	FALSE	TRUE	TRUE	FALSE	TRUE	TRUE	TRUE
180324S_QC_SQC67C12	FALSE	TRUE	TRUE	FALSE	TRUE	FALSE	TRUE	TRUE	TRUE	FALSE	TRUE	TRUE	FALSE	TRUE	TRUE	TRUE
180324S_QC_SQC67C13	FALSE	FALSE	FALSE	FALSE	FALSE	FALSE	FALSE	TRUE	TRUE	FALSE	FALSE	FALSE	FALSE	TRUE	TRUE	TRUE
180324S_QC_SQC67C14	FALSE	FALSE	FALSE	FALSE	FALSE	FALSE	FALSE	TRUE	TRUE	FALSE	FALSE	FALSE	FALSE	TRUE	TRUE	TRUE
180324S_QC_SQC67C15	FALSE	FALSE	FALSE	FALSE	FALSE	FALSE	FALSE	TRUE	TRUE	FALSE	FALSE	FALSE	FALSE	TRUE	TRUE	TRUE
180324S_QC_SQC67C16	FALSE	FALSE	FALSE	FALSE	FALSE	FALSE	FALSE	TRUE	TRUE	FALSE	FALSE	FALSE	FALSE	TRUE	TRUE	TRUE
180324S_QC_SQC67C17	FALSE	FALSE	FALSE	FALSE	FALSE	FALSE	FALSE	TRUE	TRUE	FALSE	FALSE	FALSE	FALSE	TRUE	TRUE	TRUE
180324S_QC_SQC67C18	FALSE	FALSE	FALSE	FALSE	FALSE	FALSE	FALSE	TRUE	TRUE	FALSE	FALSE	FALSE	FALSE	TRUE	TRUE	TRUE
180324S_QC_SQC67C19	FALSE	FALSE	FALSE	FALSE	FALSE	FALSE	FALSE	TRUE	TRUE	FALSE	FALSE	FALSE	FALSE	TRUE	TRUE	TRUE
180324S_QC_SQC68A1	TRUE	TRUE	TRUE	FALSE	TRUE	FALSE	TRUE	FALSE	TRUE	TRUE	TRUE	TRUE	TRUE	TRUE	TRUE	TRUE
180324S_QC_SQC68B1	TRUE	TRUE	TRUE	FALSE	TRUE	FALSE	TRUE	TRUE	TRUE	TRUE	TRUE	TRUE	TRUE	TRUE	TRUE	TRUE
180324S_QC_SQC68C1	FALSE	TRUE	TRUE	FALSE	TRUE	FALSE	TRUE	TRUE	TRUE	FALSE	TRUE	TRUE	FALSE	TRUE	TRUE	TRUE
180324S_QC_SQC68C2	FALSE	TRUE	TRUE	FALSE	TRUE	FALSE	TRUE	TRUE	TRUE	FALSE	TRUE	TRUE	FALSE	TRUE	TRUE	TRUE
180324S_QC_SQC68C3	FALSE	TRUE	TRUE	FALSE	TRUE	FALSE	TRUE	TRUE	TRUE	FALSE	TRUE	TRUE	FALSE	TRUE	TRUE	TRUE
180324S_QC_SQC68D1	FALSE	FALSE	FALSE	FALSE	FALSE	FALSE	FALSE	FALSE	TRUE	FALSE	FALSE	FALSE	FALSE	TRUE	TRUE	TRUE
180324S_QC_SQC68D2	FALSE	FALSE	FALSE	FALSE	FALSE	FALSE	FALSE	TRUE	TRUE	FALSE	FALSE	FALSE	FALSE	TRUE	TRUE	TRUE
180324S_QC_SQC68D3	FALSE	FALSE	FALSE	FALSE	FALSE	FALSE	FALSE	TRUE	TRUE	FALSE	FALSE	FALSE	FALSE	TRUE	TRUE	TRUE
180324S_QC_SQC68D4	FALSE	FALSE	FALSE	FALSE	FALSE	FALSE	FALSE	TRUE	TRUE	FALSE	FALSE	FALSE	FALSE	TRUE	TRUE	TRUE
180324S_QC_SQC68D4_20180330185431	FALSE	FALSE	FALSE	FALSE	FALSE	FALSE	FALSE	TRUE	TRUE	FALSE	FALSE	FALSE	FALSE	TRUE	TRUE	TRUE
180324S_QC_SQC68E1	FALSE	FALSE	FALSE	FALSE	FALSE	FALSE	FALSE	FALSE	TRUE	FALSE	FALSE	FALSE	FALSE	TRUE	TRUE	TRUE
180324S_QC_SQC68E1_20180330210628	FALSE	FALSE	FALSE	FALSE	FALSE	FALSE	FALSE	FALSE	TRUE	FALSE	FALSE	FALSE	FALSE	TRUE	TRUE	TRUE
180324S_QC_SQC68E2	FALSE	FALSE	FALSE	FALSE	FALSE	FALSE	FALSE	TRUE	TRUE	FALSE	FALSE	FALSE	FALSE	TRUE	TRUE	TRUE
180324S_QC_SQC68E3	FALSE	FALSE	FALSE	FALSE	FALSE	FALSE	FALSE	TRUE	TRUE	FALSE	FALSE	FALSE	FALSE	TRUE	TRUE	TRUE
180324S_QC_SQC68E4	FALSE	FALSE	FALSE	FALSE	FALSE	FALSE	FALSE	TRUE	TRUE	FALSE	FALSE	FALSE	FALSE	TRUE	TRUE	TRUE
180324S_QC_SQC68E5	FALSE	FALSE	FALSE	FALSE	FALSE	FALSE	FALSE	TRUE	TRUE	FALSE	FALSE	FALSE	FALSE	TRUE	TRUE	TRUE
180324S_QC_SQC68E6	FALSE	FALSE	FALSE	FALSE	FALSE	FALSE	FALSE	TRUE	TRUE	FALSE	FALSE	FALSE	FALSE	TRUE	TRUE	TRUE
180324S_QC_SQC68F1	FALSE	TRUE	TRUE	FALSE	TRUE	FALSE	TRUE	TRUE	TRUE	FALSE	TRUE	TRUE	FALSE	TRUE	TRUE	TRUE
180324S_QC_SQC68F2	FALSE	TRUE	TRUE	FALSE	TRUE	FALSE	TRUE	TRUE	TRUE	FALSE	TRUE	TRUE	FALSE	TRUE	TRUE	TRUE
180324S_QC_SQC68F3	FALSE	TRUE	TRUE	FALSE	TRUE	FALSE	TRUE	TRUE	TRUE	FALSE	TRUE	TRUE	FALSE	TRUE	TRUE	TRUE
180324S_QC_SQC69A	TRUE	TRUE	TRUE	FALSE	TRUE	FALSE	TRUE	TRUE	TRUE	TRUE	TRUE	TRUE	TRUE	TRUE	TRUE	TRUE
180324S_QC_SQC69B	TRUE	TRUE	TRUE	FALSE	TRUE	FALSE	TRUE	TRUE	TRUE	TRUE	TRUE	TRUE	TRUE	TRUE	TRUE	TRUE
180324S_QC_SQC69C	FALSE	TRUE	TRUE	FALSE	TRUE	FALSE	TRUE	TRUE	TRUE	FALSE	TRUE	TRUE	FALSE	TRUE	TRUE	TRUE
180324S_QC_SQC69D	FALSE	TRUE	TRUE	FALSE	TRUE	FALSE	TRUE	TRUE	TRUE	FALSE	TRUE	TRUE	FALSE	TRUE	TRUE	TRUE
180324S_QC_SQC69E	FALSE	TRUE	TRUE	FALSE	TRUE	FALSE	TRUE	TRUE	TRUE	FALSE	TRUE	TRUE	FALSE	TRUE	TRUE	TRUE
180324S_QC_SQC69F	FALSE	TRUE	TRUE	FALSE	TRUE	FALSE	TRUE	TRUE	TRUE	FALSE	TRUE	TRUE	FALSE	TRUE	TRUE	TRUE
180324S_QC_SQC69G	FALSE	TRUE	TRUE	FALSE	TRUE	FALSE	TRUE	FALSE	TRUE	FALSE	TRUE	TRUE	FALSE	TRUE	TRUE	TRUE
180324S_QC_SCQ70A	TRUE	TRUE	TRUE	FALSE	TRUE	FALSE	TRUE	FALSE	TRUE	TRUE	TRUE	TRUE	TRUE	TRUE	TRUE	TRUE
180324S_QC_SCQ70B	TRUE	TRUE	TRUE	FALSE	TRUE	FALSE	TRUE	FALSE	TRUE	TRUE	TRUE	TRUE	TRUE	TRUE	TRUE	TRUE
180324S_QC_SCQ70C	FALSE	TRUE	TRUE	FALSE	TRUE	FALSE	TRUE	FALSE	TRUE	FALSE	TRUE	TRUE	FALSE	TRUE	TRUE	TRUE
180324S_QC_SQC70D_20180330082946	FALSE	TRUE	TRUE	FALSE	TRUE	FALSE	TRUE	TRUE	TRUE	FALSE	TRUE	TRUE	FALSE	TRUE	TRUE	TRUE
180324S_QC_SCQ70E	FALSE	TRUE	TRUE	FALSE	TRUE	FALSE	TRUE	TRUE	TRUE	FALSE	TRUE	TRUE	FALSE	TRUE	TRUE	TRUE
180324S_QC_SQC71A	TRUE	TRUE	TRUE	FALSE	TRUE	FALSE	TRUE	FALSE	TRUE	TRUE	TRUE	TRUE	TRUE	TRUE	TRUE	TRUE
180324S_QC_SQC71B	TRUE	TRUE	TRUE	FALSE	TRUE	FALSE	TRUE	FALSE	TRUE	TRUE	TRUE	TRUE	TRUE	TRUE	TRUE	TRUE
180324S_QC_SQC71C	FALSE	TRUE	TRUE	FALSE	TRUE	FALSE	TRUE	FALSE	TRUE	FALSE	TRUE	TRUE	FALSE	TRUE	TRUE	TRUE
180324S_QC_SQC71D	FALSE	TRUE	TRUE	FALSE	TRUE	FALSE	TRUE	TRUE	TRUE	FALSE	TRUE	TRUE	FALSE	TRUE	TRUE	TRUE
180324S_QC_SQC71D2	FALSE	TRUE	TRUE	FALSE	TRUE	FALSE	TRUE	FALSE	TRUE	FALSE	TRUE	TRUE	FALSE	TRUE	TRUE	TRUE
180324S_QC_SQC71E2	FALSE	TRUE	TRUE	FALSE	TRUE	FALSE	TRUE	TRUE	TRUE	FALSE	TRUE	TRUE	FALSE	TRUE	TRUE	TRUE
180402S_QC_SQC72A1	TRUE	TRUE	TRUE	FALSE	TRUE	FALSE	TRUE	TRUE	TRUE	TRUE	TRUE	TRUE	TRUE	TRUE	TRUE	TRUE
180402S_QC_SQC72A2	FALSE	TRUE	TRUE	FALSE	TRUE	FALSE	TRUE	FALSE	TRUE	FALSE	TRUE	TRUE	FALSE	TRUE	TRUE	TRUE
180402S_QC_SQC72A3	FALSE	TRUE	TRUE	FALSE	TRUE	FALSE	TRUE	FALSE	TRUE	FALSE	TRUE	TRUE	FALSE	TRUE	TRUE	TRUE
180402S_QC_SQC72A4	FALSE	TRUE	TRUE	FALSE	TRUE	FALSE	TRUE	FALSE	TRUE	FALSE	TRUE	TRUE	FALSE	TRUE	TRUE	TRUE
180402S_QC_SQC72B1	TRUE	TRUE	TRUE	FALSE	TRUE	FALSE	TRUE	TRUE	TRUE	TRUE	TRUE	TRUE	TRUE	TRUE	TRUE	TRUE
180402S_QC_SQC72B2	FALSE	TRUE	TRUE	FALSE	TRUE	FALSE	TRUE	TRUE	TRUE	FALSE	TRUE	TRUE	FALSE	TRUE	TRUE	TRUE
180402S_QC_SQC72B3	FALSE	TRUE	TRUE	FALSE	TRUE	FALSE	TRUE	TRUE	TRUE	FALSE	TRUE	TRUE	FALSE	TRUE	TRUE	TRUE
180402S_QC_SQC72B4	FALSE	TRUE	FALSE	FALSE	TRUE	FALSE	TRUE	FALSE	TRUE	FALSE	TRUE	TRUE	FALSE	TRUE	TRUE	TRUE
180402S_QC_SQC72B5	FALSE	TRUE	FALSE	FALSE	TRUE	FALSE	TRUE	FALSE	TRUE	FALSE	TRUE	TRUE	FALSE	TRUE	TRUE	TRUE
180402S_QC_SQC72B6	FALSE	TRUE	FALSE	FALSE	TRUE	FALSE	TRUE	FALSE	TRUE	FALSE	TRUE	TRUE	FALSE	TRUE	TRUE	TRUE
180402S_QC_SQC72B7	FALSE	TRUE	FALSE	FALSE	TRUE	FALSE	TRUE	TRUE	TRUE	FALSE	TRUE	TRUE	FALSE	TRUE	TRUE	TRUE
180402S_QC_SQC72B8	FALSE	TRUE	FALSE	FALSE	TRUE	FALSE	TRUE	FALSE	TRUE	FALSE	TRUE	TRUE	FALSE	TRUE	TRUE	TRUE
180402S_QC_SQC72B9	FALSE	TRUE	FALSE	FALSE	TRUE	FALSE	TRUE	FALSE	TRUE	FALSE	TRUE	TRUE	FALSE	TRUE	TRUE	TRUE
180402S_QC_SQC72B10	FALSE	TRUE	FALSE	FALSE	TRUE	FALSE	TRUE	TRUE	TRUE	FALSE	TRUE	TRUE	FALSE	TRUE	TRUE	TRUE
180402S_QC_SQC72B11	FALSE	TRUE	FALSE	FALSE	TRUE	FALSE	TRUE	TRUE	TRUE	FALSE	TRUE	TRUE	FALSE	TRUE	TRUE	TRUE
180402S_QC_SQC72B12	FALSE	TRUE	FALSE	FALSE	TRUE	FALSE	TRUE	TRUE	TRUE	FALSE	TRUE	TRUE	FALSE	TRUE	TRUE	TRUE
180402S_QC_SQC72C1	FALSE	TRUE	FALSE	FALSE	TRUE	FALSE	TRUE	TRUE	TRUE	FALSE	TRUE	TRUE	FALSE	TRUE	TRUE	TRUE
180402S_QC_SQC72C2	FALSE	TRUE	FALSE	FALSE	TRUE	FALSE	TRUE	TRUE	TRUE	FALSE	TRUE	TRUE	FALSE	TRUE	TRUE	TRUE
180402S_QC_SQC72C3	FALSE	TRUE	FALSE	FALSE	TRUE	FALSE	TRUE	TRUE	TRUE	FALSE	TRUE	TRUE	FALSE	TRUE	TRUE	TRUE
180402S_QC_SQC72C4	FALSE	TRUE	FALSE	FALSE	TRUE	FALSE	TRUE	TRUE	TRUE	FALSE	TRUE	TRUE	FALSE	TRUE	TRUE	TRUE
180402S_QC_SQC72C5	FALSE	TRUE	FALSE	FALSE	TRUE	FALSE	TRUE	TRUE	TRUE	FALSE	TRUE	TRUE	FALSE	TRUE	TRUE	TRUE
180402S_QC_SQC72C6	FALSE	TRUE	FALSE	FALSE	TRUE	FALSE	TRUE	TRUE	TRUE	FALSE	TRUE	TRUE	FALSE	TRUE	TRUE	TRUE
180402S_QC_SQC72C7	FALSE	TRUE	FALSE	FALSE	TRUE	FALSE	TRUE	TRUE	TRUE	FALSE	TRUE	TRUE	FALSE	TRUE	TRUE	TRUE
180402S_QC_SQC72C8	FALSE	TRUE	FALSE	FALSE	TRUE	FALSE	TRUE	TRUE	TRUE	FALSE	TRUE	TRUE	FALSE	TRUE	TRUE	TRUE
180402S_QC_SQC72D1	FALSE	FALSE	FALSE	FALSE	FALSE	FALSE	FALSE	TRUE	TRUE	FALSE	FALSE	FALSE	FALSE	TRUE	TRUE	TRUE
180402S_QC_SQC72D2	FALSE	FALSE	FALSE	FALSE	FALSE	FALSE	FALSE	TRUE	TRUE	FALSE	FALSE	FALSE	FALSE	TRUE	TRUE	TRUE
180402S_QC_SQC72D3	FALSE	FALSE	FALSE	FALSE	FALSE	FALSE	FALSE	TRUE	TRUE	FALSE	FALSE	FALSE	FALSE	TRUE	TRUE	TRUE
180402S_QC_SQC72D4	FALSE	FALSE	FALSE	FALSE	FALSE	FALSE	FALSE	TRUE	TRUE	FALSE	FALSE	FALSE	FALSE	TRUE	TRUE	TRUE
180402S_QC_SCQ73A1	TRUE	TRUE	FALSE	FALSE	TRUE	FALSE	TRUE	FALSE	TRUE	TRUE	TRUE	TRUE	TRUE	TRUE	TRUE	TRUE
180402S_QC_SCQ73A2	TRUE	TRUE	FALSE	FALSE	TRUE	FALSE	TRUE	FALSE	TRUE	TRUE	TRUE	TRUE	TRUE	TRUE	TRUE	TRUE
180402S_QC_SCQ73C1	FALSE	FALSE	FALSE	FALSE	FALSE	FALSE	FALSE	TRUE	TRUE	FALSE	FALSE	FALSE	FALSE	TRUE	TRUE	TRUE
180402S_QC_SCQ73D1	FALSE	FALSE	FALSE	FALSE	FALSE	FALSE	FALSE	TRUE	TRUE	FALSE	FALSE	FALSE	FALSE	TRUE	TRUE	TRUE
180406S_QC_SCQ74A	TRUE	TRUE	FALSE	FALSE	TRUE	FALSE	TRUE	TRUE	TRUE	TRUE	TRUE	TRUE	TRUE	TRUE	TRUE	TRUE
180406S_QC_SCQ74B	TRUE	TRUE	FALSE	FALSE	TRUE	FALSE	TRUE	TRUE	TRUE	TRUE	TRUE	TRUE	TRUE	TRUE	TRUE	TRUE
180406S_QC_SQC74B2	FALSE	TRUE	FALSE	FALSE	TRUE	FALSE	TRUE	TRUE	TRUE	FALSE	TRUE	TRUE	FALSE	TRUE	TRUE	TRUE
180406S_QC_SCQ74C	FALSE	TRUE	FALSE	FALSE	TRUE	FALSE	TRUE	TRUE	TRUE	FALSE	TRUE	TRUE	FALSE	TRUE	TRUE	TRUE
180406S_QC_SCQ74D	FALSE	TRUE	FALSE	FALSE	TRUE	FALSE	TRUE	FALSE	TRUE	FALSE	TRUE	TRUE	FALSE	TRUE	TRUE	TRUE
180406S_QC_SQC74D2	FALSE	TRUE	FALSE	FALSE	TRUE	FALSE	TRUE	FALSE	TRUE	FALSE	TRUE	TRUE	FALSE	TRUE	TRUE	TRUE
180406S_QC_SCQ74E	FALSE	TRUE	FALSE	FALSE	TRUE	FALSE	TRUE	TRUE	TRUE	FALSE	TRUE	TRUE	FALSE	TRUE	TRUE	TRUE
180406S_QC_SCQ74F	FALSE	TRUE	FALSE	FALSE	TRUE	FALSE	TRUE	TRUE	TRUE	FALSE	TRUE	TRUE	FALSE	TRUE	TRUE	TRUE
180406S_QC_SQC74G	FALSE	TRUE	FALSE	FALSE	TRUE	FALSE	TRUE	TRUE	TRUE	FALSE	TRUE	TRUE	FALSE	TRUE	TRUE	TRUE
180406S_QC_SQC74H	FALSE	TRUE	FALSE	FALSE	TRUE	FALSE	TRUE	TRUE	TRUE	FALSE	TRUE	TRUE	FALSE	TRUE	TRUE	TRUE
180406S_QC_SQC74I	FALSE	TRUE	FALSE	FALSE	TRUE	FALSE	TRUE	FALSE	TRUE	FALSE	TRUE	TRUE	FALSE	TRUE	TRUE	TRUE
180406S_QC_SQC74J	FALSE	TRUE	FALSE	FALSE	TRUE	FALSE	TRUE	TRUE	TRUE	FALSE	TRUE	TRUE	FALSE	TRUE	TRUE	TRUE
180406S_QC_SQC74K	FALSE	TRUE	FALSE	FALSE	TRUE	FALSE	TRUE	FALSE	TRUE	FALSE	TRUE	TRUE	FALSE	TRUE	TRUE	TRUE
180406S_QC_SCQ74L	FALSE	TRUE	FALSE	FALSE	TRUE	FALSE	TRUE	FALSE	TRUE	FALSE	TRUE	TRUE	FALSE	TRUE	TRUE	TRUE
180406S_QC_SQC74M	FALSE	FALSE	FALSE	FALSE	FALSE	FALSE	FALSE	FALSE	TRUE	FALSE	FALSE	FALSE	FALSE	TRUE	TRUE	TRUE
180408S_QC_SQC75A	TRUE	TRUE	FALSE	FALSE	TRUE	FALSE	TRUE	FALSE	TRUE	TRUE	TRUE	TRUE	TRUE	TRUE	TRUE	TRUE
180408S_QC_SQC75B	TRUE	TRUE	FALSE	FALSE	TRUE	FALSE	TRUE	FALSE	TRUE	TRUE	TRUE	TRUE	TRUE	TRUE	TRUE	TRUE
180409S_QC_SQC76A	TRUE	TRUE	FALSE	FALSE	TRUE	FALSE	TRUE	FALSE	TRUE	TRUE	TRUE	TRUE	TRUE	TRUE	TRUE	TRUE
180409S_QC_SQC76B	TRUE	TRUE	FALSE	FALSE	TRUE	FALSE	TRUE	FALSE	TRUE	TRUE	TRUE	TRUE	TRUE	TRUE	TRUE	TRUE
180409S_QC_SQC76C	FALSE	TRUE	FALSE	FALSE	TRUE	FALSE	TRUE	FALSE	TRUE	FALSE	TRUE	TRUE	FALSE	TRUE	TRUE	TRUE
180409S_QC_SQC76D	FALSE	TRUE	FALSE	FALSE	TRUE	FALSE	TRUE	TRUE	TRUE	FALSE	TRUE	TRUE	FALSE	TRUE	TRUE	TRUE
180409S_QC_SQC76E	FALSE	TRUE	FALSE	FALSE	TRUE	FALSE	TRUE	TRUE	TRUE	FALSE	TRUE	TRUE	FALSE	TRUE	TRUE	TRUE
180409S_QC_SQC76F	FALSE	TRUE	FALSE	FALSE	TRUE	FALSE	TRUE	FALSE	TRUE	FALSE	TRUE	TRUE	FALSE	TRUE	TRUE	TRUE
180409S_QC_SQC76G	FALSE	TRUE	FALSE	FALSE	TRUE	FALSE	TRUE	FALSE	TRUE	FALSE	TRUE	TRUE	FALSE	TRUE	TRUE	TRUE
180411S_QC_SQC77A	TRUE	TRUE	FALSE	FALSE	TRUE	FALSE	TRUE	FALSE	TRUE	TRUE	TRUE	TRUE	TRUE	TRUE	TRUE	TRUE
180411S_QC_SQC77A2	FALSE	TRUE	FALSE	FALSE	TRUE	FALSE	TRUE	FALSE	TRUE	FALSE	TRUE	TRUE	FALSE	TRUE	TRUE	TRUE
180411S_QC_SQC77B	TRUE	TRUE	FALSE	FALSE	TRUE	FALSE	TRUE	FALSE	TRUE	TRUE	TRUE	TRUE	TRUE	TRUE	TRUE	TRUE
180411S_QC_SQC77B2	FALSE	TRUE	FALSE	FALSE	TRUE	FALSE	TRUE	FALSE	TRUE	FALSE	TRUE	TRUE	FALSE	TRUE	TRUE	TRUE
180411S_QC_SQC77C	FALSE	TRUE	FALSE	FALSE	TRUE	FALSE	TRUE	FALSE	TRUE	FALSE	TRUE	TRUE	FALSE	TRUE	TRUE	TRUE
180411S_QC_SQC77D	FALSE	TRUE	FALSE	FALSE	TRUE	FALSE	TRUE	FALSE	TRUE	FALSE	TRUE	TRUE	FALSE	TRUE	TRUE	TRUE
180413S_X_FP18A	FALSE	TRUE	FALSE	FALSE	FALSE	TRUE	TRUE	FALSE	FALSE	FALSE	TRUE	TRUE	FALSE	TRUE	FALSE	FALSE
180413S_X_FP18B	FALSE	TRUE	FALSE	FALSE	FALSE	TRUE	TRUE	FALSE	FALSE	FALSE	TRUE	TRUE	FALSE	TRUE	FALSE	FALSE
180413S_X_FP18C	FALSE	TRUE	FALSE	FALSE	FALSE	TRUE	TRUE	FALSE	FALSE	FALSE	TRUE	TRUE	FALSE	TRUE	FALSE	FALSE
180413S_X_FP18D	FALSE	TRUE	FALSE	FALSE	FALSE	TRUE	TRUE	FALSE	FALSE	FALSE	TRUE	TRUE	FALSE	TRUE	FALSE	FALSE
180413S_X_FP18E	FALSE	TRUE	FALSE	FALSE	FALSE	TRUE	TRUE	FALSE	FALSE	FALSE	TRUE	TRUE	FALSE	TRUE	FALSE	FALSE
180413S_X_FP18F	FALSE	TRUE	FALSE	FALSE	FALSE	TRUE	TRUE	FALSE	FALSE	FALSE	TRUE	TRUE	FALSE	TRUE	FALSE	FALSE
180413S_X_FP18G	FALSE	TRUE	FALSE	FALSE	FALSE	TRUE	TRUE	FALSE	FALSE	FALSE	TRUE	TRUE	FALSE	TRUE	FALSE	FALSE
180413S_X_FP18H	FALSE	TRUE	FALSE	FALSE	FALSE	TRUE	TRUE	FALSE	FALSE	FALSE	TRUE	TRUE	FALSE	TRUE	FALSE	FALSE
180413S_X_FP18I	TRUE	TRUE	FALSE	FALSE	FALSE	TRUE	TRUE	FALSE	FALSE	TRUE	TRUE	TRUE	TRUE	TRUE	FALSE	FALSE
180413S_X_FP18J	TRUE	TRUE	FALSE	FALSE	FALSE	TRUE	TRUE	FALSE	FALSE	TRUE	TRUE	TRUE	TRUE	TRUE	FALSE	FALSE
180413S_X_FP18K	TRUE	TRUE	FALSE	FALSE	FALSE	TRUE	TRUE	FALSE	FALSE	TRUE	TRUE	TRUE	TRUE	TRUE	FALSE	FALSE
180416S_QC_SQC78A1	TRUE	TRUE	FALSE	FALSE	TRUE	FALSE	TRUE	FALSE	TRUE	TRUE	TRUE	TRUE	TRUE	TRUE	TRUE	TRUE
180416S_QC_SQC78A2	FALSE	FALSE	FALSE	FALSE	FALSE	FALSE	FALSE	FALSE	TRUE	FALSE	FALSE	FALSE	FALSE	TRUE	TRUE	TRUE
180417S_QC_SQC78A2	FALSE	TRUE	FALSE	FALSE	TRUE	FALSE	TRUE	FALSE	TRUE	FALSE	TRUE	TRUE	FALSE	TRUE	TRUE	TRUE
180417S_X_QC40F_trgA	FALSE	TRUE	FALSE	FALSE	TRUE	FALSE	TRUE	FALSE	FALSE	FALSE	TRUE	TRUE	FALSE	TRUE	FALSE	FALSE
180417S_X_QC40F_trgA_IncOn	FALSE	TRUE	FALSE	FALSE	TRUE	FALSE	TRUE	FALSE	FALSE	FALSE	TRUE	TRUE	FALSE	TRUE	FALSE	FALSE
180420S_QC_SQC79A	TRUE	TRUE	FALSE	FALSE	TRUE	FALSE	TRUE	TRUE	TRUE	TRUE	TRUE	TRUE	TRUE	TRUE	TRUE	TRUE
180420S_QC_SQC79A_SS	FALSE	TRUE	FALSE	FALSE	TRUE	FALSE	TRUE	FALSE	TRUE	FALSE	TRUE	TRUE	FALSE	TRUE	TRUE	TRUE
180420S_QC_SQC79A_Gl	FALSE	TRUE	FALSE	FALSE	TRUE	FALSE	TRUE	FALSE	TRUE	FALSE	TRUE	TRUE	FALSE	TRUE	TRUE	TRUE
180420S_QC_SQC79B	TRUE	TRUE	FALSE	FALSE	TRUE	FALSE	TRUE	TRUE	TRUE	TRUE	TRUE	TRUE	TRUE	TRUE	TRUE	TRUE
180420S_QC_SQC79C	FALSE	TRUE	FALSE	FALSE	TRUE	FALSE	TRUE	TRUE	TRUE	FALSE	TRUE	TRUE	FALSE	TRUE	TRUE	TRUE
180420S_QC_SQC79D	FALSE	TRUE	FALSE	FALSE	TRUE	FALSE	TRUE	TRUE	TRUE	FALSE	TRUE	TRUE	FALSE	TRUE	TRUE	TRUE
180420S_QC_SQC79E	FALSE	TRUE	FALSE	FALSE	TRUE	FALSE	TRUE	FALSE	TRUE	FALSE	TRUE	TRUE	FALSE	TRUE	TRUE	TRUE
180420S_QC_SQC79F	FALSE	TRUE	FALSE	FALSE	TRUE	FALSE	TRUE	TRUE	TRUE	FALSE	TRUE	TRUE	FALSE	TRUE	TRUE	TRUE
180420S_QC_SQC79G	FALSE	TRUE	FALSE	FALSE	TRUE	FALSE	TRUE	FALSE	TRUE	FALSE	TRUE	TRUE	FALSE	TRUE	TRUE	TRUE
180420S_QC_SQC80B	TRUE	TRUE	FALSE	FALSE	TRUE	FALSE	TRUE	TRUE	TRUE	TRUE	TRUE	TRUE	TRUE	TRUE	TRUE	TRUE
180420S_QC_SQC80C	FALSE	TRUE	FALSE	FALSE	TRUE	FALSE	TRUE	TRUE	TRUE	FALSE	TRUE	TRUE	FALSE	TRUE	TRUE	TRUE
180420S_QC_SQC80D	FALSE	TRUE	FALSE	FALSE	TRUE	FALSE	TRUE	TRUE	TRUE	FALSE	TRUE	TRUE	FALSE	TRUE	TRUE	TRUE
180420S_QC_SQC80E	FALSE	TRUE	FALSE	FALSE	TRUE	FALSE	TRUE	TRUE	TRUE	FALSE	TRUE	TRUE	FALSE	TRUE	TRUE	TRUE
180420S_QC_SQC80F	FALSE	TRUE	FALSE	FALSE	TRUE	FALSE	TRUE	TRUE	TRUE	FALSE	TRUE	TRUE	FALSE	TRUE	TRUE	TRUE
180420S_QC_SQC80G	FALSE	TRUE	FALSE	FALSE	TRUE	FALSE	TRUE	TRUE	TRUE	FALSE	TRUE	TRUE	FALSE	TRUE	TRUE	TRUE
180424S_QC_SQC81A	TRUE	TRUE	FALSE	FALSE	TRUE	FALSE	TRUE	TRUE	TRUE	TRUE	TRUE	TRUE	TRUE	TRUE	TRUE	TRUE
180424S_QC_SQC81B	TRUE	TRUE	FALSE	FALSE	TRUE	FALSE	TRUE	FALSE	TRUE	TRUE	TRUE	TRUE	TRUE	TRUE	TRUE	TRUE
180424S_QC_SQC81C	FALSE	TRUE	FALSE	FALSE	TRUE	FALSE	TRUE	TRUE	TRUE	FALSE	TRUE	TRUE	FALSE	TRUE	TRUE	TRUE
180424S_X_IFN6H	TRUE	TRUE	FALSE	FALSE	FALSE	FALSE	TRUE	FALSE	FALSE	TRUE	TRUE	TRUE	TRUE	TRUE	FALSE	FALSE
180424S_X_IFN6H-trg	FALSE	FALSE	FALSE	FALSE	FALSE	FALSE	FALSE	FALSE	FALSE	FALSE	FALSE	FALSE	FALSE	TRUE	FALSE	FALSE
180424S_X_IFN6I	TRUE	TRUE	FALSE	FALSE	FALSE	FALSE	TRUE	FALSE	FALSE	TRUE	TRUE	TRUE	TRUE	TRUE	FALSE	FALSE
180424S_X_IFN6I-trg	FALSE	FALSE	FALSE	FALSE	FALSE	FALSE	FALSE	FALSE	FALSE	FALSE	FALSE	FALSE	FALSE	TRUE	FALSE	FALSE
180424S_X_IFN6J	TRUE	TRUE	FALSE	FALSE	FALSE	FALSE	TRUE	FALSE	FALSE	TRUE	TRUE	TRUE	TRUE	TRUE	FALSE	FALSE
180424S_X_IFN6J-trg	FALSE	FALSE	FALSE	FALSE	FALSE	FALSE	FALSE	FALSE	FALSE	FALSE	FALSE	FALSE	FALSE	TRUE	FALSE	FALSE
180424S_X_IFN6K	TRUE	TRUE	FALSE	FALSE	FALSE	FALSE	TRUE	FALSE	FALSE	TRUE	TRUE	TRUE	TRUE	TRUE	FALSE	FALSE
180424S_X_IFN6K-trg	FALSE	FALSE	FALSE	FALSE	FALSE	FALSE	FALSE	FALSE	FALSE	FALSE	FALSE	FALSE	FALSE	TRUE	FALSE	FALSE
180502S_QC_SQC82A	TRUE	TRUE	FALSE	FALSE	TRUE	FALSE	TRUE	FALSE	TRUE	TRUE	TRUE	TRUE	TRUE	TRUE	TRUE	TRUE
180502S_QC_SQC82A2	FALSE	TRUE	FALSE	FALSE	TRUE	FALSE	TRUE	FALSE	TRUE	FALSE	TRUE	TRUE	FALSE	TRUE	TRUE	TRUE
180502S_QC_SQC82B	TRUE	TRUE	FALSE	FALSE	TRUE	FALSE	TRUE	TRUE	TRUE	TRUE	TRUE	TRUE	TRUE	TRUE	TRUE	TRUE
180502S_QC_SQC82C	FALSE	TRUE	FALSE	FALSE	TRUE	FALSE	TRUE	TRUE	TRUE	FALSE	TRUE	TRUE	FALSE	TRUE	TRUE	TRUE
180502S_QC_SQC82D	FALSE	TRUE	FALSE	FALSE	TRUE	FALSE	TRUE	TRUE	TRUE	FALSE	TRUE	TRUE	FALSE	TRUE	TRUE	TRUE
180502S_QC_SQC82E	FALSE	TRUE	FALSE	FALSE	TRUE	FALSE	TRUE	TRUE	TRUE	FALSE	TRUE	TRUE	FALSE	TRUE	TRUE	TRUE
180502S_QC_SQC82F	FALSE	TRUE	FALSE	FALSE	TRUE	FALSE	TRUE	TRUE	TRUE	FALSE	TRUE	TRUE	FALSE	TRUE	TRUE	TRUE
180502S_QC_SQC82G	FALSE	TRUE	FALSE	FALSE	TRUE	FALSE	TRUE	TRUE	TRUE	FALSE	TRUE	TRUE	FALSE	TRUE	TRUE	TRUE
180502S_QC_SQC82H	FALSE	TRUE	FALSE	FALSE	TRUE	FALSE	TRUE	TRUE	TRUE	FALSE	TRUE	TRUE	FALSE	TRUE	TRUE	TRUE
180502S_QC_SQC82I	FALSE	TRUE	FALSE	FALSE	TRUE	FALSE	TRUE	TRUE	TRUE	FALSE	TRUE	TRUE	FALSE	TRUE	TRUE	TRUE
180503S_QC_SCQ83A	TRUE	TRUE	FALSE	FALSE	TRUE	FALSE	TRUE	TRUE	TRUE	TRUE	TRUE	TRUE	TRUE	TRUE	TRUE	TRUE
180503S_QC_SCQ83B	TRUE	TRUE	FALSE	FALSE	TRUE	FALSE	TRUE	TRUE	TRUE	TRUE	TRUE	TRUE	TRUE	TRUE	TRUE	TRUE
180503S_QC_SCQ84A	TRUE	TRUE	FALSE	FALSE	TRUE	FALSE	TRUE	TRUE	TRUE	TRUE	TRUE	TRUE	TRUE	TRUE	TRUE	TRUE
180503S_QC_SCQ84A2	FALSE	TRUE	FALSE	FALSE	TRUE	FALSE	TRUE	TRUE	TRUE	FALSE	TRUE	TRUE	FALSE	TRUE	TRUE	TRUE
180503S_QC_SQC84B	TRUE	TRUE	FALSE	FALSE	TRUE	FALSE	TRUE	TRUE	TRUE	TRUE	TRUE	TRUE	TRUE	TRUE	TRUE	TRUE
180503S_QC_SQC85A1	TRUE	TRUE	FALSE	FALSE	TRUE	FALSE	TRUE	TRUE	TRUE	TRUE	TRUE	TRUE	TRUE	TRUE	TRUE	TRUE
180503S_QC_SQC85A2	FALSE	TRUE	FALSE	FALSE	TRUE	FALSE	TRUE	TRUE	TRUE	FALSE	TRUE	TRUE	FALSE	TRUE	TRUE	TRUE
180503S_QC_SQC85A3	FALSE	TRUE	FALSE	FALSE	TRUE	FALSE	TRUE	TRUE	TRUE	FALSE	TRUE	TRUE	FALSE	TRUE	TRUE	TRUE
180503S_QC_SQC85B1	TRUE	TRUE	FALSE	FALSE	TRUE	FALSE	TRUE	TRUE	TRUE	TRUE	TRUE	TRUE	TRUE	TRUE	TRUE	TRUE
180503S_QC_SQC85B2	FALSE	TRUE	FALSE	FALSE	TRUE	FALSE	TRUE	TRUE	TRUE	FALSE	TRUE	TRUE	FALSE	TRUE	TRUE	TRUE
180503S_QC_SQC85B3	FALSE	TRUE	FALSE	FALSE	TRUE	FALSE	TRUE	TRUE	TRUE	FALSE	TRUE	TRUE	FALSE	TRUE	TRUE	TRUE
180503S_QC_SQC86A	TRUE	TRUE	FALSE	FALSE	TRUE	FALSE	TRUE	TRUE	TRUE	TRUE	TRUE	TRUE	TRUE	TRUE	TRUE	TRUE
180503S_QC_SQC86B	TRUE	TRUE	FALSE	FALSE	TRUE	FALSE	TRUE	TRUE	TRUE	TRUE	TRUE	TRUE	TRUE	TRUE	TRUE	TRUE
180503S_QC_SQC86C	FALSE	TRUE	FALSE	FALSE	TRUE	FALSE	TRUE	TRUE	TRUE	FALSE	TRUE	TRUE	FALSE	TRUE	TRUE	TRUE
180508S_QC_SQC87A1	FALSE	TRUE	FALSE	FALSE	TRUE	FALSE	TRUE	TRUE	TRUE	FALSE	TRUE	TRUE	FALSE	TRUE	TRUE	TRUE
180508S_QC_SQC87A2	FALSE	TRUE	FALSE	FALSE	TRUE	FALSE	TRUE	TRUE	TRUE	FALSE	TRUE	TRUE	FALSE	TRUE	TRUE	TRUE
180508S_QC_SQC87A3	FALSE	TRUE	FALSE	FALSE	TRUE	FALSE	TRUE	TRUE	TRUE	FALSE	TRUE	TRUE	FALSE	TRUE	TRUE	TRUE
180508S_QC_SQC87A4	FALSE	TRUE	FALSE	FALSE	TRUE	FALSE	TRUE	TRUE	TRUE	FALSE	TRUE	TRUE	FALSE	TRUE	TRUE	TRUE
180508S_QC_SQC87A5	FALSE	TRUE	FALSE	FALSE	TRUE	FALSE	TRUE	TRUE	TRUE	FALSE	TRUE	TRUE	FALSE	TRUE	TRUE	TRUE
180508S_QC_SQC87A6	FALSE	TRUE	FALSE	FALSE	TRUE	FALSE	TRUE	TRUE	TRUE	FALSE	TRUE	TRUE	FALSE	TRUE	TRUE	TRUE
180508S_QC_SQC87A7	FALSE	TRUE	FALSE	FALSE	TRUE	FALSE	TRUE	TRUE	TRUE	FALSE	TRUE	TRUE	FALSE	TRUE	TRUE	TRUE
180508S_QC_SQC87A8	FALSE	TRUE	FALSE	FALSE	TRUE	FALSE	TRUE	TRUE	TRUE	FALSE	TRUE	TRUE	FALSE	TRUE	TRUE	TRUE
180508S_QC_SQC87A9	FALSE	TRUE	FALSE	FALSE	TRUE	FALSE	TRUE	TRUE	TRUE	FALSE	TRUE	TRUE	FALSE	TRUE	TRUE	TRUE
180508S_QC_SQC87A10	FALSE	TRUE	FALSE	FALSE	TRUE	FALSE	TRUE	TRUE	TRUE	FALSE	TRUE	TRUE	FALSE	TRUE	TRUE	TRUE
180508S_QC_SQC87C1	FALSE	TRUE	FALSE	FALSE	TRUE	FALSE	TRUE	TRUE	TRUE	FALSE	TRUE	TRUE	FALSE	TRUE	TRUE	TRUE
180508S_QC_SQC87C2	FALSE	TRUE	FALSE	FALSE	TRUE	FALSE	TRUE	TRUE	TRUE	FALSE	TRUE	TRUE	FALSE	TRUE	TRUE	TRUE
180508S_QC_SQC87C3	FALSE	TRUE	FALSE	FALSE	TRUE	FALSE	TRUE	TRUE	TRUE	FALSE	TRUE	TRUE	FALSE	TRUE	TRUE	TRUE
180508S_QC_SQC87C4	FALSE	TRUE	FALSE	FALSE	TRUE	FALSE	TRUE	TRUE	TRUE	FALSE	TRUE	TRUE	FALSE	TRUE	TRUE	TRUE
180508S_QC_SQC87C5	FALSE	TRUE	FALSE	FALSE	TRUE	FALSE	TRUE	TRUE	TRUE	FALSE	TRUE	TRUE	FALSE	TRUE	TRUE	TRUE
180508S_QC_SQC87C6	FALSE	TRUE	FALSE	FALSE	TRUE	FALSE	TRUE	TRUE	TRUE	FALSE	TRUE	TRUE	FALSE	TRUE	TRUE	TRUE
180508S_QC_SQC87C7	FALSE	TRUE	FALSE	FALSE	TRUE	FALSE	TRUE	TRUE	TRUE	FALSE	TRUE	TRUE	FALSE	TRUE	TRUE	TRUE
180508S_QC_SQC87C8	FALSE	TRUE	FALSE	FALSE	TRUE	FALSE	TRUE	TRUE	TRUE	FALSE	TRUE	TRUE	FALSE	TRUE	TRUE	TRUE
180508S_QC_SQC87C9	FALSE	TRUE	FALSE	FALSE	TRUE	FALSE	TRUE	TRUE	TRUE	FALSE	TRUE	TRUE	FALSE	TRUE	TRUE	TRUE
180508S_QC_SQC87C10	FALSE	TRUE	FALSE	FALSE	TRUE	FALSE	TRUE	TRUE	TRUE	FALSE	TRUE	TRUE	FALSE	TRUE	TRUE	TRUE
180514S_QC_SQC95A	FALSE	TRUE	FALSE	FALSE	TRUE	FALSE	TRUE	FALSE	FALSE	FALSE	TRUE	TRUE	FALSE	TRUE	FALSE	FALSE
180524S_QC_SQC95A3	FALSE	TRUE	FALSE	FALSE	TRUE	FALSE	TRUE	FALSE	FALSE	FALSE	TRUE	TRUE	FALSE	TRUE	FALSE	FALSE
180524S_QC_SQC95A4	FALSE	TRUE	FALSE	FALSE	TRUE	FALSE	TRUE	FALSE	FALSE	FALSE	TRUE	TRUE	FALSE	TRUE	FALSE	FALSE
180524S_QC_SQC95A5	FALSE	TRUE	FALSE	FALSE	TRUE	FALSE	TRUE	FALSE	FALSE	FALSE	TRUE	TRUE	FALSE	TRUE	FALSE	FALSE
180524S_QC_SQC95A6	FALSE	TRUE	FALSE	FALSE	TRUE	FALSE	TRUE	FALSE	FALSE	FALSE	TRUE	TRUE	FALSE	TRUE	FALSE	FALSE
180524S_QC_SQC95A7	FALSE	TRUE	FALSE	FALSE	TRUE	FALSE	TRUE	FALSE	FALSE	FALSE	TRUE	TRUE	FALSE	TRUE	FALSE	FALSE
180524S_QC_SQC95A8	FALSE	TRUE	FALSE	FALSE	TRUE	FALSE	TRUE	FALSE	FALSE	FALSE	TRUE	TRUE	FALSE	TRUE	FALSE	FALSE
180524S_QC_SQC95A9	FALSE	TRUE	FALSE	FALSE	TRUE	FALSE	TRUE	FALSE	FALSE	FALSE	TRUE	TRUE	FALSE	TRUE	FALSE	FALSE
180524S_QC_SQC95A10	FALSE	TRUE	FALSE	FALSE	TRUE	FALSE	TRUE	FALSE	FALSE	FALSE	TRUE	TRUE	FALSE	TRUE	FALSE	FALSE
180524S_QC_SQC95A11	FALSE	TRUE	FALSE	FALSE	TRUE	FALSE	TRUE	FALSE	FALSE	FALSE	TRUE	TRUE	FALSE	TRUE	FALSE	FALSE
180524S_QC_SQC95A12	FALSE	TRUE	FALSE	FALSE	TRUE	FALSE	TRUE	FALSE	FALSE	FALSE	TRUE	TRUE	FALSE	TRUE	FALSE	FALSE
180524S_QC_SQC95A13	FALSE	TRUE	FALSE	FALSE	TRUE	FALSE	TRUE	FALSE	FALSE	FALSE	TRUE	TRUE	FALSE	TRUE	FALSE	FALSE
180524S_QC_SQC95A14	FALSE	TRUE	FALSE	FALSE	TRUE	FALSE	TRUE	FALSE	FALSE	FALSE	TRUE	TRUE	FALSE	TRUE	FALSE	FALSE
180524S_QC_SQC95A15	FALSE	TRUE	FALSE	FALSE	TRUE	FALSE	TRUE	FALSE	FALSE	FALSE	TRUE	TRUE	FALSE	TRUE	FALSE	FALSE
180524S_QC_SQC95A16	FALSE	TRUE	FALSE	FALSE	TRUE	FALSE	TRUE	FALSE	FALSE	FALSE	TRUE	TRUE	FALSE	TRUE	FALSE	FALSE
180524S_QC_SQC95A17	FALSE	TRUE	FALSE	FALSE	TRUE	FALSE	TRUE	FALSE	FALSE	FALSE	TRUE	TRUE	FALSE	TRUE	FALSE	FALSE
180524S_QC_SQC95A18	FALSE	TRUE	FALSE	FALSE	TRUE	FALSE	TRUE	FALSE	FALSE	FALSE	TRUE	TRUE	FALSE	TRUE	FALSE	FALSE
180524S_QC_SQC95A19	FALSE	TRUE	FALSE	FALSE	TRUE	FALSE	TRUE	FALSE	FALSE	FALSE	TRUE	TRUE	FALSE	TRUE	FALSE	FALSE
180524S_QC_SQC95A20	FALSE	TRUE	FALSE	FALSE	TRUE	FALSE	TRUE	FALSE	FALSE	FALSE	TRUE	TRUE	FALSE	TRUE	FALSE	FALSE
180524S_QC_SQC95A21	FALSE	TRUE	FALSE	FALSE	TRUE	FALSE	TRUE	FALSE	FALSE	FALSE	TRUE	TRUE	FALSE	TRUE	FALSE	FALSE
180524S_QC_SQC95A22	FALSE	TRUE	FALSE	FALSE	TRUE	FALSE	TRUE	FALSE	FALSE	FALSE	TRUE	TRUE	FALSE	TRUE	FALSE	FALSE
180528S_QC_SQC97A	FALSE	TRUE	FALSE	FALSE	TRUE	FALSE	TRUE	FALSE	FALSE	FALSE	TRUE	TRUE	FALSE	TRUE	FALSE	FALSE
180528S_QC_SQC97B	FALSE	TRUE	FALSE	FALSE	TRUE	FALSE	TRUE	FALSE	FALSE	FALSE	TRUE	TRUE	FALSE	TRUE	FALSE	FALSE
180528S_QC_SQC97C	FALSE	TRUE	FALSE	FALSE	TRUE	FALSE	TRUE	FALSE	FALSE	FALSE	TRUE	TRUE	FALSE	TRUE	FALSE	FALSE
180528S_QC_SQC97D	FALSE	TRUE	FALSE	FALSE	TRUE	FALSE	TRUE	FALSE	FALSE	FALSE	TRUE	TRUE	FALSE	TRUE	FALSE	FALSE
180528S_QC_SQC97E	FALSE	TRUE	FALSE	FALSE	TRUE	FALSE	TRUE	FALSE	FALSE	FALSE	TRUE	TRUE	FALSE	TRUE	FALSE	FALSE
180528S_QC_SQC97F	FALSE	TRUE	FALSE	FALSE	TRUE	FALSE	TRUE	FALSE	FALSE	FALSE	TRUE	TRUE	FALSE	TRUE	FALSE	FALSE
180528S_QC_SQC97G	FALSE	TRUE	FALSE	FALSE	TRUE	FALSE	TRUE	FALSE	FALSE	FALSE	TRUE	TRUE	FALSE	TRUE	FALSE	FALSE
180528S_QC_SQC97H	FALSE	TRUE	FALSE	FALSE	TRUE	FALSE	TRUE	FALSE	FALSE	FALSE	TRUE	TRUE	FALSE	TRUE	FALSE	FALSE
180528S_QC_SQC97H_20180606231935	FALSE	TRUE	FALSE	FALSE	TRUE	FALSE	TRUE	FALSE	FALSE	FALSE	TRUE	TRUE	FALSE	TRUE	FALSE	FALSE
180528S_QC_SQC97I	FALSE	TRUE	FALSE	FALSE	TRUE	FALSE	TRUE	FALSE	FALSE	FALSE	TRUE	TRUE	FALSE	TRUE	FALSE	FALSE
180528S_QC_SQC97J	FALSE	TRUE	FALSE	FALSE	TRUE	FALSE	TRUE	FALSE	FALSE	FALSE	TRUE	TRUE	FALSE	TRUE	FALSE	FALSE
180528S_QC_SQC98A	FALSE	TRUE	FALSE	FALSE	TRUE	FALSE	TRUE	FALSE	FALSE	FALSE	TRUE	TRUE	FALSE	TRUE	FALSE	FALSE
180528S_QC_SQC98B	FALSE	TRUE	FALSE	FALSE	TRUE	FALSE	TRUE	FALSE	FALSE	FALSE	TRUE	TRUE	FALSE	TRUE	FALSE	FALSE
180528S_QC_SQC98C	FALSE	TRUE	FALSE	FALSE	TRUE	FALSE	TRUE	FALSE	FALSE	FALSE	TRUE	TRUE	FALSE	TRUE	FALSE	FALSE
180528S_QC_SQC99A	FALSE	TRUE	FALSE	FALSE	TRUE	FALSE	TRUE	FALSE	FALSE	FALSE	TRUE	TRUE	FALSE	TRUE	FALSE	FALSE
180528S_QC_SQC99B	FALSE	TRUE	FALSE	FALSE	TRUE	FALSE	TRUE	FALSE	FALSE	FALSE	TRUE	TRUE	FALSE	TRUE	FALSE	FALSE
180528S_QC_SQC99C	FALSE	TRUE	FALSE	FALSE	TRUE	FALSE	TRUE	FALSE	FALSE	FALSE	TRUE	TRUE	FALSE	TRUE	FALSE	FALSE
180528S_QC_SQC99D	FALSE	TRUE	FALSE	FALSE	TRUE	FALSE	TRUE	FALSE	FALSE	FALSE	TRUE	TRUE	FALSE	TRUE	FALSE	FALSE
180528S_QC_SQC99E	FALSE	TRUE	FALSE	FALSE	TRUE	FALSE	TRUE	FALSE	FALSE	FALSE	TRUE	TRUE	FALSE	TRUE	FALSE	FALSE
180528S_QC_SQC99F	FALSE	TRUE	FALSE	FALSE	TRUE	FALSE	TRUE	FALSE	FALSE	FALSE	TRUE	TRUE	FALSE	TRUE	FALSE	FALSE
180528S_QC_SQC99G	FALSE	TRUE	FALSE	FALSE	TRUE	FALSE	TRUE	FALSE	FALSE	FALSE	TRUE	TRUE	FALSE	TRUE	FALSE	FALSE
180528S_QC_SQC99H	FALSE	TRUE	FALSE	FALSE	TRUE	FALSE	TRUE	FALSE	FALSE	FALSE	TRUE	TRUE	FALSE	TRUE	FALSE	FALSE
180528S_QC_SQC99I	FALSE	TRUE	FALSE	FALSE	TRUE	FALSE	TRUE	FALSE	FALSE	FALSE	TRUE	TRUE	FALSE	TRUE	FALSE	FALSE
180528S_QC_SQC99J	FALSE	TRUE	FALSE	FALSE	TRUE	FALSE	TRUE	FALSE	FALSE	FALSE	TRUE	TRUE	FALSE	TRUE	FALSE	FALSE
180528S_QC_SQC99K	FALSE	TRUE	FALSE	FALSE	TRUE	FALSE	TRUE	FALSE	FALSE	FALSE	TRUE	TRUE	FALSE	TRUE	FALSE	FALSE
180528S_QC_SQC99L	FALSE	TRUE	FALSE	FALSE	TRUE	FALSE	TRUE	FALSE	FALSE	FALSE	TRUE	TRUE	FALSE	TRUE	FALSE	FALSE
180528S_QC_SQC99M	FALSE	TRUE	FALSE	FALSE	TRUE	FALSE	TRUE	FALSE	FALSE	FALSE	TRUE	TRUE	FALSE	TRUE	FALSE	FALSE
180528S_QC_SQC99N	FALSE	TRUE	FALSE	FALSE	TRUE	FALSE	TRUE	FALSE	FALSE	FALSE	TRUE	TRUE	FALSE	TRUE	FALSE	FALSE
180528S_QC_SQC99O	FALSE	TRUE	FALSE	FALSE	TRUE	FALSE	TRUE	FALSE	FALSE	FALSE	TRUE	TRUE	FALSE	TRUE	FALSE	FALSE
